# Supplementary material for: Generation of a transient base-stabilised arylalumylene for the facile deconstruction of aromatic molecules
Source: Chem Sci. 2022 May 2;13(19):5631–8. doi: 10.1039/d2sc01436j (PMC9116349; doi:10.1039/d2sc01436j)
Supplement: SC-013-D2SC01436J-s002 [file SC-013-D2SC01436J-s002.cif]

# Electronic Supplementary Material (ESI) for Chemical Science.
# This journal is © The Royal Society of Chemistry 2022

####################################################################### 
# 
# This file contains crystal structure data downloaded from the 
# Cambridge Structural Database (CSD) hosted by the Cambridge 
# Crystallographic Data Centre (CCDC).
# 
# Full information about CCDC data access policies and citation 
# guidelines are available at http://www.ccdc.cam.ac.uk/access/V1 
# 
# Audit and citation data items may have been added by the CCDC. 
# Please retain this information to preserve the provenance of 
# this file and to allow appropriate attribution of the data. 
# 
#######################################################################

data_MaHa101_DeDh_a
_database_code_depnum_ccdc_archive 'CCDC 2107311'
loop_
_audit_author_name
_audit_author_address
' Marcel Harterich'
; Institut fuer Anorganische Chemie    Universitaet Wuerzburg    Am Hubland    
Germany
;
_audit_update_record             
;
2021-09-03 deposited with the CCDC.	2022-04-26 downloaded from the CCDC.
;


_audit_creation_method           'CIF-fill 1.2n (K.Radacki 2005-21)'
_shelx_SHELXL_version_number     2014/7
_chemical_name_systematic        ?
_chemical_name_common            ?
_chemical_melting_point          ?
_chemical_formula_moiety         'C31 H39 Al N2'
_chemical_formula_sum            'C31 H39 Al N2'
_chemical_formula_weight         466.62

loop_
_atom_type_symbol
_atom_type_description
_atom_type_scat_dispersion_real
_atom_type_scat_dispersion_imag
_atom_type_scat_source
C C 0.0181 0.0091 'International Tables Vol C Tables 4.2.6.8 and 6.1.1.4'
H H 0.0000 0.0000 'International Tables Vol C Tables 4.2.6.8 and 6.1.1.4'
N N 0.0311 0.0180 'International Tables Vol C Tables 4.2.6.8 and 6.1.1.4'
Al Al 0.2130 0.2455 'International Tables Vol C Tables 4.2.6.8 and 6.1.1.4'

_space_group_crystal_system      monoclinic
_space_group_IT_number           14
_space_group_name_H-M_alt        'P 21/n'
_space_group_name_Hall           '-P 2yn'

_shelx_space_group_comment       
;
The symmetry employed for this shelxl refinement is uniquely defined
by the following loop, which should always be used as a source of
symmetry information in preference to the above space-group names.
They are only intended as comments.
;

loop_
_space_group_symop_operation_xyz
'x, y, z'
'-x+1/2, y+1/2, -z+1/2'
'-x, -y, -z'
'x-1/2, -y-1/2, z-1/2'

_cell_length_a                   8.67310(10)
_cell_length_b                   13.6845(2)
_cell_length_c                   22.6164(3)
_cell_angle_alpha                90
_cell_angle_beta                 95.0260(10)
_cell_angle_gamma                90
_cell_volume                     2673.95(6)
_cell_formula_units_Z            4
_cell_measurement_temperature    100(2)
_cell_measurement_reflns_used    13227
_cell_measurement_theta_min      3.9180
_cell_measurement_theta_max      76.9700


_exptl_special_details           
;
The crystal was immersed in a film of perfluoropolyether oil, mounted on a 
polyimide loop and transferred to stream of cold nitrogen (Oxford Cryostream 800).
;
_exptl_crystal_description       plate
_exptl_crystal_colour            colourless
_exptl_crystal_density_meas      ?
_exptl_crystal_density_method    ?
_exptl_crystal_density_diffrn    1.159
_exptl_crystal_F_000             1008
_exptl_transmission_factor_min   ?
_exptl_transmission_factor_max   ?
_exptl_crystal_size_max          0.230
_exptl_crystal_size_mid          0.126
_exptl_crystal_size_min          0.043
_exptl_absorpt_coefficient_mu    0.805
_shelx_estimated_absorpt_T_min   0.837
_shelx_estimated_absorpt_T_max   0.969
_exptl_absorpt_correction_type   multi-scan
_exptl_absorpt_correction_T_min  0.66191
_exptl_absorpt_correction_T_max  1.00000
_exptl_absorpt_process_details   
;
 CrysAlisPro 1.171.41.73a (Rigaku Oxford Diffraction, 2020) Empirical 
absorption correction using spherical harmonics, implemented in SCALE3 ABSPACK 
scaling algorithm.
;
loop_
_exptl_crystal_face_index_h
_exptl_crystal_face_index_k
_exptl_crystal_face_index_l
_exptl_crystal_face_perp_dist
0 -1 -1 0.0449
0 0 1 0.0232
0 0 -1 0.0202
0 -1 2 0.0384
0 1 -2 0.0425
0 -1 1 0.0410
1 2 2 0.1185
0 1 0 0.0833
0 -1 0 0.0431
1 0 2 0.1053
-1 1 -2 0.0732
-2 -1 -1 0.0947
-2 1 0 0.1013
-1 2 1 0.0993
2 -2 -1 0.1131
1 0 -1 0.1099
2 2 -1 0.1272

_exptl_absorpt_special_details   ?
_diffrn_ambient_environment      N~2~
_diffrn_ambient_temperature      100.0(6)
_diffrn_radiation_wavelength     1.54184
_diffrn_radiation_type           CuK\a
_diffrn_radiation_monochromator  'multi-layer mirror'
_diffrn_source                   'microfocus sealed tube (PhotonJet)'
_diffrn_measurement_device_type  'Rigaku OD XtaLAB Synergy-S'

_diffrn_measurement_details      
;
 List of Runs (angles in degrees, time in seconds):
 
   # Type    Start    End  Width  t~exp~   \w     \q     \k     \f   Frames
 --------------------------------------------------------------------------
   1  \w     48.00  74.00   0.50    0.13    --   47.45  34.00 -97.00   52
   2  \w    106.00 178.00   0.50    0.51    --  107.75 125.00  90.00  144
   3  \w    103.00 178.00   0.50    0.51    --  107.75  34.00 -97.00  150
   4  \w     95.00 160.00   0.50    0.51    --  107.75  30.00-150.00  130
   5  \w    -26.00  26.00   0.50    0.13    --   47.45 -19.00 -60.00  104
   6  \w     41.00  70.00   0.50    0.51    --  107.75 -77.00   0.00   58
   7  \w     79.00 106.00   0.50    0.51    --  107.75 -77.00   0.00   54
   8  \w     46.00  71.00   0.50    0.51    --  107.75 -61.00   0.00   50
   9  \w     39.00  70.00   0.50    0.51    --  107.75 -61.00  60.00   62
  10  \w     56.00  82.00   0.50    0.51    --  107.75 -77.00  90.00   52
  11  \w     36.00  98.00   0.50    0.51    --  107.75 -77.00 150.00  124
  12  \w     36.00  89.00   0.50    0.51    --  107.75 -77.00 120.00  106
  13  \w     37.00  71.00   0.50    0.51    --  107.75 -61.00  30.00   68
  14  \w      6.00  33.00   0.50    0.13    --   47.45 -34.00 104.00   54
  15  \w     35.00  62.00   0.50    0.51    --  107.75 -61.00 -30.00   54
  16  \w     37.00  63.00   0.50    0.51    --  107.75 -61.00-120.00   52
  17  \w     45.00  71.00   0.50    0.51    --  107.75 -61.00-150.00   52
  18  \w    -24.00  27.00   0.50    0.13    --  -47.45  19.00-180.00  102
  19  \w    -16.00  27.00   0.50    0.13    --  -47.45  34.00 -97.00   86
  20  \w    -67.00 -25.00   0.50    0.51    --  -86.25  61.00 -30.00   84
  21  \w    -39.00 -14.00   0.50    0.51    --  -86.25  34.00 -97.00   50
  22  \w    -44.00 -14.00   0.50    0.51    --  -86.25  45.00  60.00   60
  23  \w     45.00 105.00   0.50    0.51    --  107.75 -94.00-180.00  120
  24  \w     40.00  66.00   0.50    0.51    --  107.75-125.00-180.00   52
  25  \w   -122.00 -87.00   0.50    0.13    --  -47.45 -34.00 104.00   70
  26  \w   -141.00-116.00   0.50    0.51    --  -86.25 -34.00 104.00   50
  27  \w    -67.00 -38.00   0.50    0.13    --  -47.45 -34.00 104.00   58
  28  \w   -120.00 -93.00   0.50    0.13    --  -47.45-125.00 -30.00   54
  29  \w   -114.00 -81.00   0.50    0.13    --  -47.45-125.00-150.00   66

;

_diffrn_measurement_method       '\w scans'
_diffrn_detector                 'HPAD area detector (HyPix 6000)'
_diffrn_detector_area_resol_mean 10.0
_diffrn_reflns_number            19589
_diffrn_reflns_av_unetI/netI     0.0324
_diffrn_reflns_av_R_equivalents  0.0354
_diffrn_reflns_limit_h_min       -10
_diffrn_reflns_limit_h_max       10
_diffrn_reflns_limit_k_min       -9
_diffrn_reflns_limit_k_max       16
_diffrn_reflns_limit_l_min       -28
_diffrn_reflns_limit_l_max       28
_diffrn_reflns_theta_min         3.779
_diffrn_reflns_theta_max         77.488
_diffrn_reflns_theta_full        67.684
_diffrn_measured_fraction_theta_max 0.964
_diffrn_measured_fraction_theta_full 1.000
_diffrn_reflns_Laue_measured_fraction_max 0.964
_diffrn_reflns_Laue_measured_fraction_full 1.000
_diffrn_reflns_point_group_measured_fraction_max 0.964
_diffrn_reflns_point_group_measured_fraction_full 1.000
_reflns_number_total             5475
_reflns_number_gt                4900
_reflns_threshold_expression     'I > 2\s(I)'
_reflns_Friedel_coverage         0.000
_reflns_Friedel_fraction_max     .
_reflns_Friedel_fraction_full    .

_reflns_special_details          
;
 Reflections were merged by SHELXL according to the crystal
 class for the calculation of statistics and refinement.
 
 _reflns_Friedel_fraction is defined as the number of unique
 Friedel pairs measured divided by the number that would be
 possible theoretically, ignoring centric projections and
 systematic absences.
;

_computing_data_collection       'CrysAlisPro 1.171.41.73a (Rigaku OD, 2020)'
_computing_cell_refinement       'CrysAlisPro 1.171.41.73a (Rigaku OD, 2020)'
_computing_data_reduction        'CrysAlisPro 1.171.41.73a (Rigaku OD, 2020)'
_computing_structure_solution    'SHELXT (Sheldrick, 2014)'
_computing_structure_refinement  'SHELXL-2014/7 (Sheldrick, 2014)'
_computing_molecular_graphics    'ShelXLe (Huebschle et all, 2011)'
_computing_publication_material  'SHELXL-2014/7 (Sheldrick, 2014)'
_refine_special_details          
;
 Refinement of F^2^ against ALL reflections. The weighted R-factor wR and 
goodness of fit S are based on F^2^, conventional R-factors R are based on F, 
with F set to zero for negative F^2^. The threshold expression of F^2^ > 
2sigma(F^2^) is used only for calculating R-factors(gt) etc. and is not 
relevant to the choice of reflections for refinement. R-factors based on F^2^ 
are statistically about twice as large as those based on F, and R-factors 
based on ALL data will be even larger.
The atomic displacement parameters of atoms N1 to C9 of the residues 2 and 12 
(IMEM) were restraint with RIGU keyword in ShelXL input ('enhanced rigid 
bond' restraint for all bonds in the connectivity list. Standard values of 
0.004 for both parameters s1 and s2 were used).
The displacement parameters of atoms N1 to C9 of the residues 2 and 12 
(IMEM) were restrained to the same value with similarity restraint SIMU.
The distances between atoms Al1 of residue 1 (MAIN) and C2 of residues 2 and 12 
(IMEM) were restrained during refinement to the same value using SADI.
The 1-2 and 1-3 distances in N1 to C9 of residues 2 and 12 (IMEM) residues were 
restrained to the same values with SAME.

All Hydrogen atoms except H1 and H2 of residue 1 (MAIN)  were assigned to idealised 
positions. The coordinate of H1 and H2 of residue 1 (MAIN) was refined freely. 


;
_refine_ls_structure_factor_coef Fsqd
_refine_ls_matrix_type           full
_refine_ls_weighting_scheme      calc
_refine_ls_weighting_details     
'w=1/[\s^2^(Fo^2^)+(0.0522P)^2^+0.7906P] where P=(Fo^2^+2Fc^2^)/3'
_atom_sites_solution_primary     dual
_atom_sites_solution_secondary   difmap
_atom_sites_solution_hydrogens   mixed
_refine_ls_hydrogen_treatment    mixed
_refine_ls_extinction_method     none
_refine_ls_extinction_coef       .
_refine_ls_number_reflns         5475
_refine_ls_number_parameters     411
_refine_ls_number_restraints     437
_refine_ls_R_factor_all          0.0407
_refine_ls_R_factor_gt           0.0366
_refine_ls_wR_factor_ref         0.1011
_refine_ls_wR_factor_gt          0.0979
_refine_ls_goodness_of_fit_ref   1.049
_refine_ls_restrained_S_all      1.017
_refine_ls_shift/su_max          0.001
_refine_ls_shift/su_mean         0.000

loop_
_atom_site_label
_atom_site_type_symbol
_atom_site_fract_x
_atom_site_fract_y
_atom_site_fract_z
_atom_site_U_iso_or_equiv
_atom_site_adp_type
_atom_site_occupancy
_atom_site_site_symmetry_order
_atom_site_calc_flag
_atom_site_refinement_flags_posn
_atom_site_refinement_flags_adp
_atom_site_refinement_flags_occupancy
_atom_site_disorder_assembly
_atom_site_disorder_group
Al1_1 Al 0.75643(4) 0.62686(3) 0.66028(2) 0.01842(10) Uani 1 1 d D . . . .
H2_1 H 0.6619(19) 0.5357(12) 0.6639(7) 0.034(4) Uiso 1 1 d . . . . .
H3_1 H 0.906(2) 0.6077(13) 0.6307(8) 0.040(5) Uiso 1 1 d . . . . .
N1_2 N 0.9378(15) 0.7446(9) 0.7584(4) 0.0161(11) Uani 0.50(2) 1 d D U P A 1
C2_2 C 0.8421(17) 0.6681(11) 0.7445(4) 0.0154(13) Uani 0.50(2) 1 d D U P A 1
N3_2 N 0.8088(14) 0.6334(8) 0.7981(4) 0.0175(12) Uani 0.50(2) 1 d D U P A 1
C4_2 C 0.8833(12) 0.6873(8) 0.8444(4) 0.0188(12) Uani 0.50(2) 1 d D U P A 1
C5_2 C 0.9632(13) 0.7577(7) 0.8194(4) 0.0186(12) Uani 0.50(2) 1 d D U P A 1
C6_2 C 1.0123(19) 0.8018(11) 0.7150(6) 0.0262(17) Uani 0.50(2) 1 d D U P A 1
H6A_2 H 1.0004 0.7687 0.6765 0.039 Uiso 0.50(2) 1 calc R U P A 1
H6B_2 H 1.1226 0.8088 0.7279 0.039 Uiso 0.50(2) 1 calc R U P A 1
H6C_2 H 0.9643 0.8666 0.7114 0.039 Uiso 0.50(2) 1 calc R U P A 1
C7_2 C 0.7086(14) 0.5503(9) 0.8076(6) 0.0193(13) Uani 0.50(2) 1 d D U P A 1
H7A_2 H 0.6616 0.5266 0.7693 0.029 Uiso 0.50(2) 1 calc R U P A 1
H7B_2 H 0.6269 0.5706 0.8323 0.029 Uiso 0.50(2) 1 calc R U P A 1
H7C_2 H 0.7698 0.4978 0.8276 0.029 Uiso 0.50(2) 1 calc R U P A 1
C8_2 C 0.8674(15) 0.6582(10) 0.9075(4) 0.0316(17) Uani 0.50(2) 1 d D U P A 1
H8A_2 H 0.7590 0.6646 0.9161 0.047 Uiso 0.50(2) 1 calc R U P A 1
H8B_2 H 0.9322 0.7007 0.9342 0.047 Uiso 0.50(2) 1 calc R U P A 1
H8C_2 H 0.9007 0.5902 0.9135 0.047 Uiso 0.50(2) 1 calc R U P A 1
C9_2 C 1.0609(14) 0.8371(9) 0.8474(5) 0.0291(17) Uani 0.50(2) 1 d D U P A 1
H9A_2 H 1.1548 0.8439 0.8267 0.044 Uiso 0.50(2) 1 calc R U P A 1
H9B_2 H 1.0893 0.8210 0.8892 0.044 Uiso 0.50(2) 1 calc R U P A 1
H9C_2 H 1.0029 0.8986 0.8449 0.044 Uiso 0.50(2) 1 calc R U P A 1
N1_12 N 0.9207(15) 0.7372(9) 0.7633(4) 0.0192(12) Uani 0.50(2) 1 d D U P A 2
C2_12 C 0.8232(17) 0.6635(10) 0.7462(4) 0.0161(13) Uani 0.50(2) 1 d D U P A 2
N3_12 N 0.7865(13) 0.6225(8) 0.7974(4) 0.0146(11) Uani 0.50(2) 1 d D U P A 2
C4_12 C 0.8564(11) 0.6721(7) 0.8459(4) 0.0166(11) Uani 0.50(2) 1 d D U P A 2
C5_12 C 0.9420(12) 0.7440(8) 0.8252(4) 0.0187(12) Uani 0.50(2) 1 d D U P A 2
C6_12 C 1.0005(18) 0.7985(10) 0.7224(6) 0.0246(16) Uani 0.50(2) 1 d D U P A 2
H6A_12 H 1.1105 0.7810 0.7250 0.037 Uiso 0.50(2) 1 calc R U P A 2
H6B_12 H 0.9898 0.8674 0.7332 0.037 Uiso 0.50(2) 1 calc R U P A 2
H6C_12 H 0.9547 0.7881 0.6818 0.037 Uiso 0.50(2) 1 calc R U P A 2
C7_12 C 0.6869(16) 0.5376(9) 0.8008(6) 0.0218(15) Uani 0.50(2) 1 d D U P A 2
H7A_12 H 0.6482 0.5173 0.7607 0.033 Uiso 0.50(2) 1 calc R U P A 2
H7B_12 H 0.5993 0.5543 0.8236 0.033 Uiso 0.50(2) 1 calc R U P A 2
H7C_12 H 0.7460 0.4840 0.8206 0.033 Uiso 0.50(2) 1 calc R U P A 2
C8_12 C 0.8321(14) 0.6444(10) 0.9082(4) 0.0283(15) Uani 0.50(2) 1 d D U P A 2
H8A_12 H 0.7211 0.6453 0.9135 0.042 Uiso 0.50(2) 1 calc R U P A 2
H8B_12 H 0.8858 0.6912 0.9356 0.042 Uiso 0.50(2) 1 calc R U P A 2
H8C_12 H 0.8733 0.5787 0.9165 0.042 Uiso 0.50(2) 1 calc R U P A 2
C9_12 C 1.0376(14) 0.8231(9) 0.8548(5) 0.0308(17) Uani 0.50(2) 1 d D U P A 2
H9A_12 H 1.1429 0.8198 0.8423 0.046 Uiso 0.50(2) 1 calc R U P A 2
H9B_12 H 1.0412 0.8151 0.8979 0.046 Uiso 0.50(2) 1 calc R U P A 2
H9C_12 H 0.9919 0.8867 0.8436 0.046 Uiso 0.50(2) 1 calc R U P A 2
C1_3 C 0.62818(13) 0.73972(8) 0.62471(5) 0.0170(2) Uani 1 1 d . . . . .
C2_3 C 0.49730(13) 0.77594(9) 0.65120(5) 0.0183(2) Uani 1 1 d . . . . .
C3_3 C 0.40957(14) 0.85360(9) 0.62624(5) 0.0221(3) Uani 1 1 d . . . . .
H3_3 H 0.3221 0.8759 0.6449 0.027 Uiso 1 1 calc R U . . .
C4_3 C 0.44838(14) 0.89861(9) 0.57459(6) 0.0231(3) Uani 1 1 d . . . . .
H4_3 H 0.3891 0.9520 0.5582 0.028 Uiso 1 1 calc R U . . .
C5_3 C 0.57510(14) 0.86440(9) 0.54728(5) 0.0210(2) Uani 1 1 d . . . . .
H5_3 H 0.6028 0.8949 0.5120 0.025 Uiso 1 1 calc R U . . .
C6_3 C 0.66245(13) 0.78567(8) 0.57110(5) 0.0172(2) Uani 1 1 d . . . . .
C1_4 C 0.44336(13) 0.73121(9) 0.70650(5) 0.0186(2) Uani 1 1 d . . . . .
C2_4 C 0.47871(13) 0.77680(9) 0.76182(5) 0.0199(2) Uani 1 1 d . . . . .
C3_4 C 0.42294(14) 0.73626(9) 0.81258(5) 0.0221(3) Uani 1 1 d . . . . .
H3_4 H 0.4481 0.7666 0.8499 0.027 Uiso 1 1 calc R U . . .
C4_4 C 0.33158(14) 0.65263(9) 0.80974(6) 0.0241(3) Uani 1 1 d . . . . .
C5_4 C 0.29437(14) 0.60984(9) 0.75450(6) 0.0241(3) Uani 1 1 d . . . . .
H5_4 H 0.2306 0.5533 0.7519 0.029 Uiso 1 1 calc R U . . .
C6_4 C 0.34822(13) 0.64769(9) 0.70265(6) 0.0213(2) Uani 1 1 d . . . . .
C7_4 C 0.57400(15) 0.86887(9) 0.76746(6) 0.0247(3) Uani 1 1 d . . . . .
H7A_4 H 0.6750 0.8571 0.7524 0.037 Uiso 1 1 calc R U . . .
H7B_4 H 0.5888 0.8883 0.8093 0.037 Uiso 1 1 calc R U . . .
H7C_4 H 0.5202 0.9211 0.7443 0.037 Uiso 1 1 calc R U . . .
C8_4 C 0.27730(16) 0.60914(11) 0.86579(7) 0.0319(3) Uani 1 1 d . . . . .
H8A_4 H 0.1754 0.5790 0.8568 0.048 Uiso 1 1 calc R U . . .
H8B_4 H 0.2700 0.6608 0.8954 0.048 Uiso 1 1 calc R U . . .
H8C_4 H 0.3513 0.5594 0.8814 0.048 Uiso 1 1 calc R U . . .
C9_4 C 0.29899(15) 0.60140(10) 0.64339(6) 0.0269(3) Uani 1 1 d . . . . .
H9A_4 H 0.2356 0.6477 0.6188 0.040 Uiso 1 1 calc R U . . .
H9B_4 H 0.2385 0.5424 0.6495 0.040 Uiso 1 1 calc R U . . .
H9C_4 H 0.3909 0.5840 0.6234 0.040 Uiso 1 1 calc R U . . .
C1_5 C 0.79010(13) 0.74735(8) 0.53681(5) 0.0174(2) Uani 1 1 d . . . . .
C2_5 C 0.76993(13) 0.65792(9) 0.50674(5) 0.0187(2) Uani 1 1 d . . . . .
C3_5 C 0.89028(14) 0.61957(9) 0.47692(5) 0.0195(2) Uani 1 1 d . . . . .
H3_5 H 0.8747 0.5599 0.4558 0.023 Uiso 1 1 calc R U . . .
C4_5 C 1.03258(14) 0.66648(9) 0.47728(5) 0.0202(2) Uani 1 1 d . . . . .
C5_5 C 1.04974(14) 0.75603(9) 0.50660(5) 0.0207(2) Uani 1 1 d . . . . .
H5_5 H 1.1460 0.7893 0.5071 0.025 Uiso 1 1 calc R U . . .
C6_5 C 0.93025(14) 0.79813(9) 0.53513(5) 0.0190(2) Uani 1 1 d . . . . .
C7_5 C 0.62102(14) 0.60069(9) 0.50746(5) 0.0224(2) Uani 1 1 d . . . . .
H7A_5 H 0.5329 0.6458 0.5037 0.034 Uiso 1 1 calc R U . . .
H7B_5 H 0.6211 0.5648 0.5449 0.034 Uiso 1 1 calc R U . . .
H7C_5 H 0.6125 0.5544 0.4742 0.034 Uiso 1 1 calc R U . . .
C8_5 C 1.16399(15) 0.62112(10) 0.44759(6) 0.0262(3) Uani 1 1 d . . . . .
H8A_5 H 1.1332 0.5561 0.4327 0.039 Uiso 1 1 calc R U . . .
H8B_5 H 1.2548 0.6152 0.4764 0.039 Uiso 1 1 calc R U . . .
H8C_5 H 1.1895 0.6625 0.4144 0.039 Uiso 1 1 calc R U . . .
C9_5 C 0.95585(15) 0.89694(9) 0.56404(6) 0.0252(3) Uani 1 1 d . . . . .
H9A_5 H 1.0672 0.9098 0.5708 0.038 Uiso 1 1 calc R U . . .
H9B_5 H 0.9098 0.8977 0.6021 0.038 Uiso 1 1 calc R U . . .
H9C_5 H 0.9072 0.9475 0.5380 0.038 Uiso 1 1 calc R U . . .

loop_
_atom_site_aniso_label
_atom_site_aniso_U_11
_atom_site_aniso_U_22
_atom_site_aniso_U_33
_atom_site_aniso_U_23
_atom_site_aniso_U_13
_atom_site_aniso_U_12
Al1_1 0.01844(18) 0.02001(19) 0.01687(18) -0.00012(12) 0.00196(13) 0.00237(12)
N1_2 0.012(2) 0.017(2) 0.0195(18) -0.0033(15) 0.0041(15) -0.0018(14)
C2_2 0.010(3) 0.021(2) 0.0154(17) 0.0040(14) 0.0039(14) -0.0008(17)
N3_2 0.012(2) 0.018(2) 0.0224(16) 0.0020(13) 0.0032(14) -0.0031(15)
C4_2 0.018(3) 0.023(3) 0.0152(15) -0.0034(15) -0.0001(15) 0.0000(18)
C5_2 0.016(2) 0.017(2) 0.0235(18) 0.0012(14) 0.0026(14) 0.0040(16)
C6_2 0.022(3) 0.025(3) 0.034(3) 0.0080(19) 0.011(2) -0.0031(19)
C7_2 0.013(3) 0.023(3) 0.022(2) 0.001(2) 0.0017(19) -0.0006(19)
C8_2 0.034(4) 0.039(4) 0.0228(19) -0.0007(18) 0.006(2) 0.013(3)
C9_2 0.028(4) 0.024(3) 0.033(3) -0.013(2) -0.008(2) -0.0021(19)
N1_12 0.016(3) 0.0207(19) 0.0217(17) 0.0058(14) 0.0049(14) -0.0003(15)
C2_12 0.010(3) 0.017(2) 0.0219(19) -0.0013(15) 0.0049(14) 0.0009(16)
N3_12 0.011(3) 0.019(2) 0.0133(14) 0.0006(12) 0.0033(13) -0.0001(16)
C4_12 0.012(2) 0.017(2) 0.0210(15) 0.0004(14) 0.0032(13) 0.0032(16)
C5_12 0.016(2) 0.020(2) 0.0198(18) -0.0039(16) -0.0005(15) 0.0001(16)
C6_12 0.020(3) 0.021(3) 0.033(3) 0.003(2) 0.007(2) -0.0027(19)
C7_12 0.021(3) 0.020(2) 0.025(3) 0.0028(19) 0.003(2) -0.0093(18)
C8_12 0.031(4) 0.038(3) 0.0155(17) 0.0028(16) 0.0020(18) 0.009(3)
C9_12 0.022(3) 0.027(3) 0.042(3) -0.006(2) -0.002(2) 0.003(2)
C1_3 0.0164(5) 0.0180(5) 0.0168(5) -0.0010(4) 0.0021(4) -0.0019(4)
C2_3 0.0173(5) 0.0191(6) 0.0188(5) -0.0007(4) 0.0031(4) -0.0012(4)
C3_3 0.0192(6) 0.0237(6) 0.0241(6) 0.0008(5) 0.0060(4) 0.0030(5)
C4_3 0.0232(6) 0.0218(6) 0.0242(6) 0.0035(5) 0.0018(5) 0.0034(5)
C5_3 0.0236(6) 0.0216(6) 0.0179(5) 0.0033(4) 0.0027(4) -0.0024(5)
C6_3 0.0168(5) 0.0180(6) 0.0170(5) -0.0020(4) 0.0018(4) -0.0031(4)
C1_4 0.0154(5) 0.0192(6) 0.0221(6) 0.0026(4) 0.0059(4) 0.0030(4)
C2_4 0.0185(5) 0.0196(6) 0.0225(6) 0.0018(4) 0.0063(4) 0.0029(4)
C3_4 0.0225(6) 0.0238(6) 0.0209(6) 0.0029(5) 0.0067(4) 0.0050(5)
C4_4 0.0199(6) 0.0253(6) 0.0285(6) 0.0082(5) 0.0100(5) 0.0070(5)
C5_4 0.0177(6) 0.0197(6) 0.0358(7) 0.0056(5) 0.0081(5) 0.0008(4)
C6_4 0.0163(5) 0.0206(6) 0.0275(6) 0.0012(5) 0.0051(4) 0.0037(4)
C7_4 0.0270(6) 0.0248(6) 0.0228(6) -0.0009(5) 0.0053(5) -0.0037(5)
C8_4 0.0303(7) 0.0317(7) 0.0358(7) 0.0155(6) 0.0148(6) 0.0064(6)
C9_4 0.0226(6) 0.0253(6) 0.0328(7) -0.0030(5) 0.0023(5) -0.0026(5)
C1_5 0.0186(5) 0.0208(6) 0.0130(5) 0.0014(4) 0.0024(4) -0.0012(4)
C2_5 0.0186(5) 0.0221(6) 0.0152(5) 0.0013(4) 0.0009(4) -0.0029(4)
C3_5 0.0233(6) 0.0199(6) 0.0156(5) -0.0019(4) 0.0026(4) -0.0019(4)
C4_5 0.0212(6) 0.0238(6) 0.0161(5) 0.0006(4) 0.0047(4) 0.0002(5)
C5_5 0.0192(5) 0.0255(6) 0.0182(5) 0.0000(4) 0.0047(4) -0.0051(4)
C6_5 0.0225(6) 0.0200(6) 0.0148(5) 0.0006(4) 0.0035(4) -0.0036(4)
C7_5 0.0203(6) 0.0247(6) 0.0223(6) -0.0030(5) 0.0029(4) -0.0049(5)
C8_5 0.0235(6) 0.0286(7) 0.0276(6) -0.0034(5) 0.0087(5) -0.0002(5)
C9_5 0.0272(6) 0.0235(6) 0.0259(6) -0.0047(5) 0.0078(5) -0.0071(5)

_geom_special_details            
;
 All esds (except the esd in the dihedral angle between two l.s. planes)
 are estimated using the full covariance matrix.  The cell esds are taken
 into account individually in the estimation of esds in distances, angles
 and torsion angles; correlations between esds in cell parameters are only
 used when they are defined by crystal symmetry.  An approximate (isotropic)
 treatment of cell esds is used for estimating esds involving l.s. planes.
;

loop_
_geom_bond_atom_site_label_1
_geom_bond_atom_site_label_2
_geom_bond_distance
_geom_bond_site_symmetry_2
_geom_bond_publ_flag
Al1_1 C1_3 2.0279(12) . ?
Al1_1 C2_12 2.040(8) . ?
Al1_1 C2_2 2.062(8) . ?
Al1_1 H2_1 1.498(17) . ?
Al1_1 H3_1 1.533(18) . ?
N1_2 C2_2 1.356(8) . ?
N1_2 C5_2 1.390(8) . ?
N1_2 C6_2 1.450(8) . ?
C2_2 N3_2 1.355(8) . ?
N3_2 C4_2 1.393(8) . ?
N3_2 C7_2 1.460(8) . ?
C4_2 C5_2 1.342(6) . ?
C4_2 C8_2 1.499(8) . ?
C5_2 C9_2 1.484(8) . ?
C6_2 H6A_2 0.9800 . ?
C6_2 H6B_2 0.9800 . ?
C6_2 H6C_2 0.9800 . ?
C7_2 H7A_2 0.9800 . ?
C7_2 H7B_2 0.9800 . ?
C7_2 H7C_2 0.9800 . ?
C8_2 H8A_2 0.9800 . ?
C8_2 H8B_2 0.9800 . ?
C8_2 H8C_2 0.9800 . ?
C9_2 H9A_2 0.9800 . ?
C9_2 H9B_2 0.9800 . ?
C9_2 H9C_2 0.9800 . ?
N1_12 C2_12 1.351(8) . ?
N1_12 C5_12 1.398(8) . ?
N1_12 C6_12 1.466(8) . ?
C2_12 N3_12 1.349(8) . ?
N3_12 C4_12 1.383(7) . ?
N3_12 C7_12 1.455(8) . ?
C4_12 C5_12 1.342(6) . ?
C4_12 C8_12 1.493(8) . ?
C5_12 C9_12 1.487(8) . ?
C6_12 H6A_12 0.9800 . ?
C6_12 H6B_12 0.9800 . ?
C6_12 H6C_12 0.9800 . ?
C7_12 H7A_12 0.9800 . ?
C7_12 H7B_12 0.9800 . ?
C7_12 H7C_12 0.9800 . ?
C8_12 H8A_12 0.9800 . ?
C8_12 H8B_12 0.9800 . ?
C8_12 H8C_12 0.9800 . ?
C9_12 H9A_12 0.9800 . ?
C9_12 H9B_12 0.9800 . ?
C9_12 H9C_12 0.9800 . ?
C1_3 C2_3 1.4186(16) . ?
C1_3 C6_3 1.4204(15) . ?
C2_3 C3_3 1.3970(17) . ?
C2_3 C1_4 1.5034(15) . ?
C3_3 C4_3 1.3879(17) . ?
C3_3 H3_3 0.9500 . ?
C4_3 C5_3 1.3884(17) . ?
C4_3 H4_3 0.9500 . ?
C5_3 C6_3 1.3977(17) . ?
C5_3 H5_3 0.9500 . ?
C6_3 C1_5 1.5008(15) . ?
C1_4 C2_4 1.4076(17) . ?
C1_4 C6_4 1.4078(17) . ?
C2_4 C3_4 1.3989(16) . ?
C2_4 C7_4 1.5061(17) . ?
C3_4 C4_4 1.3903(19) . ?
C3_4 H3_4 0.9500 . ?
C4_4 C5_4 1.3918(19) . ?
C4_4 C8_4 1.5124(17) . ?
C5_4 C6_4 1.3991(18) . ?
C5_4 H5_4 0.9500 . ?
C6_4 C9_4 1.5099(18) . ?
C7_4 H7A_4 0.9800 . ?
C7_4 H7B_4 0.9800 . ?
C7_4 H7C_4 0.9800 . ?
C8_4 H8A_4 0.9800 . ?
C8_4 H8B_4 0.9800 . ?
C8_4 H8C_4 0.9800 . ?
C9_4 H9A_4 0.9800 . ?
C9_4 H9B_4 0.9800 . ?
C9_4 H9C_4 0.9800 . ?
C1_5 C2_5 1.4035(17) . ?
C1_5 C6_5 1.4036(16) . ?
C2_5 C3_5 1.3940(17) . ?
C2_5 C7_5 1.5118(16) . ?
C3_5 C4_5 1.3905(17) . ?
C3_5 H3_5 0.9500 . ?
C4_5 C5_5 1.3952(17) . ?
C4_5 C8_5 1.5064(16) . ?
C5_5 C6_5 1.3926(16) . ?
C5_5 H5_5 0.9500 . ?
C6_5 C9_5 1.5099(17) . ?
C7_5 H7A_5 0.9800 . ?
C7_5 H7B_5 0.9800 . ?
C7_5 H7C_5 0.9800 . ?
C8_5 H8A_5 0.9800 . ?
C8_5 H8B_5 0.9800 . ?
C8_5 H8C_5 0.9800 . ?
C9_5 H9A_5 0.9800 . ?
C9_5 H9B_5 0.9800 . ?
C9_5 H9C_5 0.9800 . ?

loop_
_geom_angle_atom_site_label_1
_geom_angle_atom_site_label_2
_geom_angle_atom_site_label_3
_geom_angle
_geom_angle_site_symmetry_1
_geom_angle_site_symmetry_3
_geom_angle_publ_flag
C1_3 Al1_1 C2_12 106.9(5) . . ?
C1_3 Al1_1 C2_2 107.4(5) . . ?
C1_3 Al1_1 H2_1 111.8(6) . . ?
C2_12 Al1_1 H2_1 105.3(7) . . ?
C2_2 Al1_1 H2_1 109.4(7) . . ?
C1_3 Al1_1 H3_1 114.4(7) . . ?
C2_12 Al1_1 H3_1 106.1(8) . . ?
C2_2 Al1_1 H3_1 101.5(8) . . ?
H2_1 Al1_1 H3_1 111.7(9) . . ?
C2_2 N1_2 C5_2 111.7(6) . . ?
C2_2 N1_2 C6_2 124.1(8) . . ?
C5_2 N1_2 C6_2 124.1(8) . . ?
N3_2 C2_2 N1_2 103.7(6) . . ?
N3_2 C2_2 Al1_1 130.0(6) . . ?
N1_2 C2_2 Al1_1 126.1(6) . . ?
C2_2 N3_2 C4_2 111.5(6) . . ?
C2_2 N3_2 C7_2 125.5(8) . . ?
C4_2 N3_2 C7_2 122.9(7) . . ?
C5_2 C4_2 N3_2 106.5(6) . . ?
C5_2 C4_2 C8_2 133.4(6) . . ?
N3_2 C4_2 C8_2 120.1(6) . . ?
C4_2 C5_2 N1_2 106.4(6) . . ?
C4_2 C5_2 C9_2 130.0(7) . . ?
N1_2 C5_2 C9_2 123.6(6) . . ?
N1_2 C6_2 H6A_2 109.5 . . ?
N1_2 C6_2 H6B_2 109.5 . . ?
H6A_2 C6_2 H6B_2 109.5 . . ?
N1_2 C6_2 H6C_2 109.5 . . ?
H6A_2 C6_2 H6C_2 109.5 . . ?
H6B_2 C6_2 H6C_2 109.5 . . ?
N3_2 C7_2 H7A_2 109.5 . . ?
N3_2 C7_2 H7B_2 109.5 . . ?
H7A_2 C7_2 H7B_2 109.5 . . ?
N3_2 C7_2 H7C_2 109.5 . . ?
H7A_2 C7_2 H7C_2 109.5 . . ?
H7B_2 C7_2 H7C_2 109.5 . . ?
C4_2 C8_2 H8A_2 109.5 . . ?
C4_2 C8_2 H8B_2 109.5 . . ?
H8A_2 C8_2 H8B_2 109.5 . . ?
C4_2 C8_2 H8C_2 109.5 . . ?
H8A_2 C8_2 H8C_2 109.5 . . ?
H8B_2 C8_2 H8C_2 109.5 . . ?
C5_2 C9_2 H9A_2 109.5 . . ?
C5_2 C9_2 H9B_2 109.5 . . ?
H9A_2 C9_2 H9B_2 109.5 . . ?
C5_2 C9_2 H9C_2 109.5 . . ?
H9A_2 C9_2 H9C_2 109.5 . . ?
H9B_2 C9_2 H9C_2 109.5 . . ?
C2_12 N1_12 C5_12 111.2(6) . . ?
C2_12 N1_12 C6_12 124.4(8) . . ?
C5_12 N1_12 C6_12 124.4(8) . . ?
N3_12 C2_12 N1_12 104.6(6) . . ?
N3_12 C2_12 Al1_1 130.3(6) . . ?
N1_12 C2_12 Al1_1 125.1(7) . . ?
C2_12 N3_12 C4_12 110.9(6) . . ?
C2_12 N3_12 C7_12 124.3(7) . . ?
C4_12 N3_12 C7_12 124.7(7) . . ?
C5_12 C4_12 N3_12 107.5(6) . . ?
C5_12 C4_12 C8_12 130.1(6) . . ?
N3_12 C4_12 C8_12 122.4(6) . . ?
C4_12 C5_12 N1_12 105.7(6) . . ?
C4_12 C5_12 C9_12 132.9(7) . . ?
N1_12 C5_12 C9_12 121.2(7) . . ?
N1_12 C6_12 H6A_12 109.5 . . ?
N1_12 C6_12 H6B_12 109.5 . . ?
H6A_12 C6_12 H6B_12 109.5 . . ?
N1_12 C6_12 H6C_12 109.5 . . ?
H6A_12 C6_12 H6C_12 109.5 . . ?
H6B_12 C6_12 H6C_12 109.5 . . ?
N3_12 C7_12 H7A_12 109.5 . . ?
N3_12 C7_12 H7B_12 109.5 . . ?
H7A_12 C7_12 H7B_12 109.5 . . ?
N3_12 C7_12 H7C_12 109.5 . . ?
H7A_12 C7_12 H7C_12 109.5 . . ?
H7B_12 C7_12 H7C_12 109.5 . . ?
C4_12 C8_12 H8A_12 109.5 . . ?
C4_12 C8_12 H8B_12 109.5 . . ?
H8A_12 C8_12 H8B_12 109.5 . . ?
C4_12 C8_12 H8C_12 109.5 . . ?
H8A_12 C8_12 H8C_12 109.5 . . ?
H8B_12 C8_12 H8C_12 109.5 . . ?
C5_12 C9_12 H9A_12 109.5 . . ?
C5_12 C9_12 H9B_12 109.5 . . ?
H9A_12 C9_12 H9B_12 109.5 . . ?
C5_12 C9_12 H9C_12 109.5 . . ?
H9A_12 C9_12 H9C_12 109.5 . . ?
H9B_12 C9_12 H9C_12 109.5 . . ?
C2_3 C1_3 C6_3 116.16(10) . . ?
C2_3 C1_3 Al1_1 122.00(8) . . ?
C6_3 C1_3 Al1_1 121.82(8) . . ?
C3_3 C2_3 C1_3 121.52(11) . . ?
C3_3 C2_3 C1_4 116.60(10) . . ?
C1_3 C2_3 C1_4 121.86(10) . . ?
C4_3 C3_3 C2_3 120.94(11) . . ?
C4_3 C3_3 H3_3 119.5 . . ?
C2_3 C3_3 H3_3 119.5 . . ?
C3_3 C4_3 C5_3 118.99(11) . . ?
C3_3 C4_3 H4_3 120.5 . . ?
C5_3 C4_3 H4_3 120.5 . . ?
C4_3 C5_3 C6_3 120.79(11) . . ?
C4_3 C5_3 H5_3 119.6 . . ?
C6_3 C5_3 H5_3 119.6 . . ?
C5_3 C6_3 C1_3 121.57(10) . . ?
C5_3 C6_3 C1_5 118.01(10) . . ?
C1_3 C6_3 C1_5 120.36(10) . . ?
C2_4 C1_4 C6_4 119.72(11) . . ?
C2_4 C1_4 C2_3 119.97(10) . . ?
C6_4 C1_4 C2_3 120.16(11) . . ?
C3_4 C2_4 C1_4 119.31(11) . . ?
C3_4 C2_4 C7_4 119.27(11) . . ?
C1_4 C2_4 C7_4 121.42(10) . . ?
C4_4 C3_4 C2_4 121.68(12) . . ?
C4_4 C3_4 H3_4 119.2 . . ?
C2_4 C3_4 H3_4 119.2 . . ?
C3_4 C4_4 C5_4 118.30(11) . . ?
C3_4 C4_4 C8_4 120.21(12) . . ?
C5_4 C4_4 C8_4 121.48(12) . . ?
C4_4 C5_4 C6_4 121.90(12) . . ?
C4_4 C5_4 H5_4 119.1 . . ?
C6_4 C5_4 H5_4 119.1 . . ?
C5_4 C6_4 C1_4 119.05(12) . . ?
C5_4 C6_4 C9_4 119.96(11) . . ?
C1_4 C6_4 C9_4 120.95(11) . . ?
C2_4 C7_4 H7A_4 109.5 . . ?
C2_4 C7_4 H7B_4 109.5 . . ?
H7A_4 C7_4 H7B_4 109.5 . . ?
C2_4 C7_4 H7C_4 109.5 . . ?
H7A_4 C7_4 H7C_4 109.5 . . ?
H7B_4 C7_4 H7C_4 109.5 . . ?
C4_4 C8_4 H8A_4 109.5 . . ?
C4_4 C8_4 H8B_4 109.5 . . ?
H8A_4 C8_4 H8B_4 109.5 . . ?
C4_4 C8_4 H8C_4 109.5 . . ?
H8A_4 C8_4 H8C_4 109.5 . . ?
H8B_4 C8_4 H8C_4 109.5 . . ?
C6_4 C9_4 H9A_4 109.5 . . ?
C6_4 C9_4 H9B_4 109.5 . . ?
H9A_4 C9_4 H9B_4 109.5 . . ?
C6_4 C9_4 H9C_4 109.5 . . ?
H9A_4 C9_4 H9C_4 109.5 . . ?
H9B_4 C9_4 H9C_4 109.5 . . ?
C2_5 C1_5 C6_5 119.34(10) . . ?
C2_5 C1_5 C6_3 119.26(10) . . ?
C6_5 C1_5 C6_3 121.39(10) . . ?
C3_5 C2_5 C1_5 119.73(11) . . ?
C3_5 C2_5 C7_5 119.13(11) . . ?
C1_5 C2_5 C7_5 121.12(10) . . ?
C4_5 C3_5 C2_5 121.68(11) . . ?
C4_5 C3_5 H3_5 119.2 . . ?
C2_5 C3_5 H3_5 119.2 . . ?
C3_5 C4_5 C5_5 117.78(11) . . ?
C3_5 C4_5 C8_5 120.86(11) . . ?
C5_5 C4_5 C8_5 121.36(11) . . ?
C6_5 C5_5 C4_5 122.06(11) . . ?
C6_5 C5_5 H5_5 119.0 . . ?
C4_5 C5_5 H5_5 119.0 . . ?
C5_5 C6_5 C1_5 119.29(11) . . ?
C5_5 C6_5 C9_5 118.94(10) . . ?
C1_5 C6_5 C9_5 121.77(10) . . ?
C2_5 C7_5 H7A_5 109.5 . . ?
C2_5 C7_5 H7B_5 109.5 . . ?
H7A_5 C7_5 H7B_5 109.5 . . ?
C2_5 C7_5 H7C_5 109.5 . . ?
H7A_5 C7_5 H7C_5 109.5 . . ?
H7B_5 C7_5 H7C_5 109.5 . . ?
C4_5 C8_5 H8A_5 109.5 . . ?
C4_5 C8_5 H8B_5 109.5 . . ?
H8A_5 C8_5 H8B_5 109.5 . . ?
C4_5 C8_5 H8C_5 109.5 . . ?
H8A_5 C8_5 H8C_5 109.5 . . ?
H8B_5 C8_5 H8C_5 109.5 . . ?
C6_5 C9_5 H9A_5 109.5 . . ?
C6_5 C9_5 H9B_5 109.5 . . ?
H9A_5 C9_5 H9B_5 109.5 . . ?
C6_5 C9_5 H9C_5 109.5 . . ?
H9A_5 C9_5 H9C_5 109.5 . . ?
H9B_5 C9_5 H9C_5 109.5 . . ?

_refine_diff_density_max         0.265
_refine_diff_density_min         -0.251
_refine_diff_density_rms         0.042

_shelx_res_file                  
;

    MaHa101_DeDh_a.res created by SHELXL-2014/7


TITL MaHa101_DeDh_a.res in P2(1)/n
REM Old TITL MaHa101_DeDh in P2(1)/n
REM SHELXT solution in P2(1)/n
REM R1 0.119,  Rweak 0.010,  Alpha 0.020,  Orientation as input
REM Formula found by SHELXT:  C31 N2 Al
CELL  1.54184   8.6731  13.6845  22.6164   90.000   95.026   90.000
ZERR    4.000   0.0001   0.0002   0.0003    0.000    0.001    0.000
LATT  1
SYMM 1/2-X, 1/2+Y, 1/2-Z
SFAC C H N AL
UNIT 124 156 8 4
TEMP -173
SIZE 0.04 0.13 0.23
L.S. 10
BOND $H
LIST 4
acta
FMAP 2
PLAN 20
WGHT    0.052200    0.790600
FVAR       0.39261   0.49592
RESI 1 MAIN
AL1   4    0.756431    0.626862    0.660282    11.00000    0.01844    0.02001 =
         0.01687   -0.00012    0.00196    0.00237
H2    2    0.661897    0.535745    0.663860    11.00000    0.03442
H3    2    0.905941    0.607739    0.630697    11.00000    0.03970
RESI 0
SIMU 0.008 N1_2 > C9_12
RIGU 0.004 N1_2 > C9_12
SADI Al1_1 C2_2 Al1_1 C2_12
PART 1 21
RESI 2 IMEM
N1    3    0.937797    0.744596    0.758392    21.00000    0.01220    0.01724 =
         0.01947   -0.00331    0.00412   -0.00184
C2    1    0.842138    0.668053    0.744528    21.00000    0.01014    0.02107 =
         0.01540    0.00398    0.00385   -0.00080

N3    3    0.808844    0.633435    0.798058    21.00000    0.01217    0.01832 =
         0.02235    0.00197    0.00318   -0.00305
C4    1    0.883314    0.687263    0.844449    21.00000    0.01799    0.02295 =
         0.01516   -0.00344   -0.00011    0.00001
C5    1    0.963214    0.757745    0.819417    21.00000    0.01561    0.01681 =
         0.02346    0.00118    0.00264    0.00399
C6    1    1.012316    0.801836    0.715042    21.00000    0.02187    0.02463 =
         0.03355    0.00800    0.01103   -0.00311
AFIX 137
H6A   2    1.000402    0.768735    0.676488    21.00000   -1.50000
H6B   2    1.122630    0.808825    0.727905    21.00000   -1.50000
H6C   2    0.964269    0.866625    0.711443    21.00000   -1.50000
AFIX   0
C7    1    0.708566    0.550285    0.807607    21.00000    0.01332    0.02266 =
         0.02189    0.00078    0.00171   -0.00059
AFIX 137
H7A   2    0.661641    0.526620    0.769272    21.00000   -1.50000
H7B   2    0.626909    0.570567    0.832322    21.00000   -1.50000
H7C   2    0.769825    0.497842    0.827640    21.00000   -1.50000
AFIX   0
C8    1    0.867428    0.658165    0.907526    21.00000    0.03372    0.03904 =
         0.02277   -0.00073    0.00613    0.01322
AFIX 137
H8A   2    0.759037    0.664559    0.916055    21.00000   -1.50000
H8B   2    0.932176    0.700740    0.934241    21.00000   -1.50000
H8C   2    0.900685    0.590175    0.913519    21.00000   -1.50000
AFIX   0
C9    1    1.060860    0.837074    0.847420    21.00000    0.02820    0.02356 =
         0.03346   -0.01316   -0.00842   -0.00211
AFIX 137
H9A   2    1.154847    0.843941    0.826678    21.00000   -1.50000
H9B   2    1.089283    0.821027    0.889185    21.00000   -1.50000
H9C   2    1.002925    0.898635    0.844888    21.00000   -1.50000
AFIX   0
RESI 0
PART 0
SAME N1_2 > C9_2
PART 2 -21
RESI 12 IMEM
N1    3    0.920740    0.737153    0.763309   -21.00000    0.01567    0.02071 =
         0.02170    0.00580    0.00489   -0.00035
C2    1    0.823151    0.663506    0.746173   -21.00000    0.00994    0.01707 =
         0.02194   -0.00130    0.00495    0.00086
N3    3    0.786490    0.622542    0.797370   -21.00000    0.01145    0.01931 =
         0.01332    0.00065    0.00330   -0.00005
C4    1    0.856381    0.672083    0.845860   -21.00000    0.01213    0.01708 =
         0.02103    0.00043    0.00324    0.00319
C5    1    0.942025    0.743987    0.825172   -21.00000    0.01611    0.01993 =
         0.01984   -0.00387   -0.00046    0.00012
C6    1    1.000547    0.798471    0.722426   -21.00000    0.02045    0.02122 =
         0.03279    0.00325    0.00672   -0.00274
AFIX 137
H6A   2    1.110500    0.780976    0.725004   -21.00000   -1.50000
H6B   2    0.989811    0.867350    0.733193   -21.00000   -1.50000
H6C   2    0.954665    0.788065    0.681760   -21.00000   -1.50000
AFIX   0
C7    1    0.686858    0.537579    0.800848   -21.00000    0.02089    0.02031 =
         0.02458    0.00277    0.00329   -0.00932
AFIX 137
H7A   2    0.648183    0.517265    0.760712   -21.00000   -1.50000
H7B   2    0.599322    0.554252    0.823551   -21.00000   -1.50000
H7C   2    0.745955    0.483988    0.820623   -21.00000   -1.50000
AFIX   0
C8    1    0.832055    0.644430    0.908211   -21.00000    0.03117    0.03806 =
         0.01554    0.00276    0.00205    0.00862
AFIX 137
H8A   2    0.721104    0.645287    0.913477   -21.00000   -1.50000
H8B   2    0.885839    0.691170    0.935624   -21.00000   -1.50000
H8C   2    0.873251    0.578679    0.916464   -21.00000   -1.50000
AFIX   0
C9    1    1.037646    0.823146    0.854759   -21.00000    0.02167    0.02739 =
         0.04245   -0.00577   -0.00221    0.00347
AFIX 137
H9A   2    1.142902    0.819822    0.842271   -21.00000   -1.50000
H9B   2    1.041155    0.815066    0.897911   -21.00000   -1.50000
H9C   2    0.991892    0.886713    0.843592   -21.00000   -1.50000
AFIX   0
RESI 0
PART 0
RESI 3 PH
C1    1    0.628185    0.739717    0.624714    11.00000    0.01638    0.01802 =
         0.01681   -0.00099    0.00206   -0.00190
C2    1    0.497300    0.775943    0.651204    11.00000    0.01727    0.01910 =
         0.01883   -0.00066    0.00313   -0.00123
C3    1    0.409570    0.853597    0.626241    11.00000    0.01917    0.02373 =
         0.02412    0.00083    0.00598    0.00297
AFIX  43
H3    2    0.322106    0.875908    0.644885    11.00000   -1.20000
AFIX   0
C4    1    0.448378    0.898609    0.574591    11.00000    0.02322    0.02182 =
         0.02421    0.00352    0.00181    0.00336
AFIX  43
H4    2    0.389135    0.952013    0.558175    11.00000   -1.20000
AFIX   0
C5    1    0.575100    0.864404    0.547276    11.00000    0.02356    0.02160 =
         0.01786    0.00333    0.00272   -0.00241
AFIX  43
H5    2    0.602764    0.894876    0.511973    11.00000   -1.20000
AFIX   0
C6    1    0.662455    0.785673    0.571097    11.00000    0.01682    0.01798 =
         0.01700   -0.00204    0.00177   -0.00306
RESI 0
RESI 4 MES
C1    1    0.443361    0.731207    0.706503    11.00000    0.01538    0.01923 =
         0.02207    0.00264    0.00589    0.00298
C2    1    0.478710    0.776800    0.761821    11.00000    0.01849    0.01964 =
         0.02248    0.00176    0.00633    0.00288
C3    1    0.422941    0.736256    0.812581    11.00000    0.02249    0.02381 =
         0.02087    0.00287    0.00674    0.00496
AFIX  43
H3    2    0.448143    0.766644    0.849947    11.00000   -1.20000
AFIX   0
C4    1    0.331578    0.652627    0.809738    11.00000    0.01993    0.02533 =
         0.02853    0.00817    0.00995    0.00699
C5    1    0.294369    0.609844    0.754496    11.00000    0.01770    0.01974 =
         0.03583    0.00562    0.00808    0.00081
AFIX  43
H5    2    0.230564    0.553310    0.751922    11.00000   -1.20000
AFIX   0
C6    1    0.348223    0.647694    0.702649    11.00000    0.01634    0.02057 =
         0.02752    0.00120    0.00506    0.00366
C7    1    0.574003    0.868870    0.767461    11.00000    0.02697    0.02482 =
         0.02282   -0.00089    0.00526   -0.00373
AFIX 137
H7A   2    0.674975    0.857080    0.752445    11.00000   -1.50000
H7B   2    0.588841    0.888295    0.809280    11.00000   -1.50000
H7C   2    0.520201    0.921145    0.744329    11.00000   -1.50000
AFIX   0
C8    1    0.277299    0.609139    0.865791    11.00000    0.03028    0.03172 =
         0.03576    0.01547    0.01484    0.00640
AFIX 137
H8A   2    0.175396    0.579047    0.856831    11.00000   -1.50000
H8B   2    0.270002    0.660775    0.895441    11.00000   -1.50000
H8C   2    0.351328    0.559418    0.881421    11.00000   -1.50000
AFIX   0
C9    1    0.298994    0.601397    0.643389    11.00000    0.02259    0.02529 =
         0.03284   -0.00298    0.00231   -0.00255
AFIX 137
H9A   2    0.235613    0.647743    0.618788    11.00000   -1.50000
H9B   2    0.238477    0.542355    0.649536    11.00000   -1.50000
H9C   2    0.390942    0.584042    0.623378    11.00000   -1.50000
AFIX   0
RESI 0
RESI 5 MES
C1    1    0.790095    0.747354    0.536805    11.00000    0.01863    0.02078 =
         0.01304    0.00137    0.00245   -0.00117
C2    1    0.769931    0.657924    0.506741    11.00000    0.01864    0.02209 =
         0.01521    0.00133    0.00087   -0.00291
C3    1    0.890281    0.619566    0.476922    11.00000    0.02331    0.01993 =
         0.01556   -0.00190    0.00262   -0.00192
AFIX  43
H3    2    0.874685    0.559854    0.455817    11.00000   -1.20000
AFIX   0
C4    1    1.032576    0.666476    0.477281    11.00000    0.02121    0.02376 =
         0.01613    0.00064    0.00470    0.00015
C5    1    1.049744    0.756031    0.506605    11.00000    0.01916    0.02546 =
         0.01817   -0.00004    0.00471   -0.00511
AFIX  43
H5    2    1.145965    0.789331    0.507131    11.00000   -1.20000
AFIX   0
C6    1    0.930248    0.798132    0.535126    11.00000    0.02249    0.02003 =
         0.01481    0.00063    0.00354   -0.00357
C7    1    0.621018    0.600690    0.507460    11.00000    0.02028    0.02468 =
         0.02230   -0.00299    0.00287   -0.00491
AFIX 137
H7A   2    0.532905    0.645766    0.503653    11.00000   -1.50000
H7B   2    0.621107    0.564758    0.544945    11.00000   -1.50000
H7C   2    0.612509    0.554446    0.474249    11.00000   -1.50000
AFIX   0
C8    1    1.163993    0.621123    0.447588    11.00000    0.02355    0.02855 =
         0.02756   -0.00337    0.00866   -0.00016
AFIX 137
H8A   2    1.133186    0.556139    0.432659    11.00000   -1.50000
H8B   2    1.254810    0.615250    0.476357    11.00000   -1.50000
H8C   2    1.189474    0.662477    0.414433    11.00000   -1.50000
AFIX   0
C9    1    0.955854    0.896944    0.564040    11.00000    0.02718    0.02354 =
         0.02590   -0.00475    0.00777   -0.00705
AFIX 137
H9A   2    1.067172    0.909766    0.570792    11.00000   -1.50000
H9B   2    0.909781    0.897654    0.602086    11.00000   -1.50000
H9C   2    0.907229    0.947543    0.538010    11.00000   -1.50000
RESI 0
REM #####

AFIX   0
HKLF 4

REM  MaHa101_DeDh_a.res in P2(1)/n
REM R1 =  0.0366 for    4900 Fo > 4sig(Fo)  and  0.0407 for all    5475 data
REM    411 parameters refined using    437 restraints

END

WGHT      0.0522      0.7904

REM Highest difference peak  0.265,  deepest hole -0.251,  1-sigma level  0.042
Q1    1   0.7285  0.7618  0.5544  11.00000  0.05    0.27
Q2    1   0.5582  0.7527  0.6380  11.00000  0.05    0.25
Q3    1   0.8021  0.6453  0.7107  11.00000  0.05    0.25
Q4    1   0.7012  0.7006  0.6406  11.00000  0.05    0.23
Q5    1   0.7069  0.6259  0.5089  11.00000  0.05    0.22
Q6    1   1.0998  0.6450  0.4657  11.00000  0.05    0.22
Q7    1   0.4722  0.8217  0.6441  11.00000  0.05    0.22
Q8    1   0.8280  0.6409  0.4913  11.00000  0.05    0.22
Q9    1   0.9827  0.7811  0.5183  11.00000  0.05    0.22
Q10   1   0.8564  0.7769  0.5324  11.00000  0.05    0.21
Q11   1   1.0372  0.7191  0.4868  11.00000  0.05    0.21
Q12   1   0.9436  0.8437  0.5494  11.00000  0.05    0.20
Q13   1   0.6153  0.8232  0.5598  11.00000  0.05    0.20
Q14   1   0.4736  0.7539  0.6775  11.00000  0.05    0.20
Q15   1   0.9683  0.6440  0.4780  11.00000  0.05    0.19
Q16   1   0.5248  0.8212  0.7662  11.00000  0.05    0.19
Q17   1   0.6556  0.7611  0.6040  11.00000  0.05    0.18
Q18   1   0.4171  0.6748  0.7030  11.00000  0.05    0.18
Q19   1   0.3009  0.5270  0.8625  11.00000  0.05    0.17
Q20   1   0.4454  0.7609  0.7291  11.00000  0.05    0.17
;
_shelx_res_checksum              97680

_shelx_hkl_file                  
;
   0   0   1    0.53    0.12
   0   0   2  609.97   24.49
   0   0  -2  626.93   24.48
   0   0   3    0.22    0.29
   0   0  -3    0.59    0.33
   0   0   4 1100.63   43.62
   0   0  -4 1099.03   43.59
   0   0   5    0.46    0.50
   0   0  -5    0.07    0.63
   0   0   6  914.80   36.32
   0   0  -6  893.14   36.27
   0   0   7    0.57    0.63
   0   0  -7    1.08    0.68
   0   0   8   79.74    4.27
   0   0  -8   76.21    4.17
   0   0   9   -0.16    0.67
   0   0  -9   -0.44    0.82
   0   0  10  667.52   28.46
   0   0 -10  695.39   28.39
   0   0 -11   -0.19    1.01
   0   0 -12   97.53    5.70
   0   0 -13   -0.25    0.93
   0   0 -14   67.29    4.81
   0   0  15    1.20    0.43
   0   0  15    0.27    0.96
   0   0  16   18.83    1.41
   0   0  16   20.35    1.49
   0   0  17    0.27    0.48
   0   0  17   -0.08    0.56
   0   0  17   -0.30    1.04
   0   0  18   81.03    4.13
   0   0  18   84.64    5.83
   0   0  18   91.58    4.33
   0   0  19    0.32    0.61
   0   0  19   -0.32    0.90
   0   0  20  122.39    6.00
   0   0 -20  151.70    9.44
   0   0  21   -0.52    1.58
   0   0  21    0.58    0.57
   0   0 -21    0.51    1.19
   0   0  22   89.55    4.57
   0   0  23   -0.77    0.67
   0   0  24   30.77    2.08
   0   0  25    0.49    0.43
   0   0  26   62.91    3.04
   0   0  26   54.31    2.71
   0   0  27    0.06    0.42
   0   0  28   29.94    1.58
   0   1   0    0.08    0.16
   0   1   1    0.07    0.22
   0   1  -1    0.17    0.20
   0  -1  -1    0.28    0.12
   0  -1  -2  233.32    9.36
   0   1   2  229.82    9.55
   0  -1  -3  343.19   13.85
   0  -1  -4  878.46   34.95
   0  -1  -5  548.03   22.35
   0  -1   5  557.48   22.40
   0  -1  -6    5.39    0.90
   0  -1   6    4.61    0.91
   0  -1  -7 1478.92   59.26
   0  -1   7 1495.06   59.31
   0  -1  -8  225.23   10.17
   0  -1   8  232.80   10.28
   0  -1  -9    3.40    0.94
   0  -1   9    3.57    0.94
   0  -1 -10  125.49    6.53
   0  -1  10  129.96    6.63
   0  -1 -11    6.82    1.44
   0  -1  11    7.25    1.40
   0  -1 -12  191.23    9.49
   0  -1  12  188.83    9.60
   0  -1 -13  188.10    9.87
   0   1  13  199.30    9.97
   0  -1  13  197.13   10.17
   0   1  13  202.17   10.29
   0  -1 -14   44.01    3.78
   0   1  14   52.96    3.92
   0  -1  14   48.04    4.03
   0   1  14   43.70    3.95
   0   1  15  192.97    9.70
   0  -1  15  174.13    7.73
   0   1  15  182.55   10.07
   0  -1  15  183.46   10.06
   0   1  16   71.69    3.56
   0   1  16   77.90    5.70
   0  -1  16   73.18    5.63
   0   1  16   77.36    5.26
   0  -1  16   68.35    3.56
   0   1  17    1.72    1.36
   0  -1  17   -0.42    1.35
   0  -1  17    0.28    0.54
   0  -1  17   -0.29    0.85
   0   1  17    0.97    0.98
   0   1  17    0.88    0.60
   0   1  18   91.79    6.80
   0  -1  18   81.60    6.61
   0   1  18   82.89    4.16
   0   1  18   75.59    5.77
   0  -1  18   86.36    5.73
   0  -1  18   87.00    4.25
   0  -1  19   61.81    5.71
   0   1  19   49.11    5.16
   0   1  19   54.94    3.11
   0   1  19   53.72    4.64
   0  -1  19   62.38    3.28
   0   1 -19   64.20    5.81
   0   1  20  310.37   15.94
   0  -1  20  351.82   17.68
   0   1  20  327.90   17.42
   0  -1  20  297.04   17.17
   0  -1 -20  389.40   17.82
   0  -1  20  320.27   14.00
   0   1 -20  367.74   18.02
   0  -1  21    9.65    2.39
   0   1  21   10.47    2.47
   0  -1  21   10.91    2.46
   0   1 -21   12.81    2.65
   0  -1  21    9.71    1.22
   0  -1  22  164.32    7.55
   0  -1  23    7.05    1.05
   0  -1  24    3.27    0.81
   0  -1  24    3.68    0.66
   0   1  25    0.38    0.47
   0   1  26   32.19    1.89
   0   1  26   28.63    1.71
   0  -1  27    6.39    0.73
   0   1  27    5.73    0.58
   0  -1  28   36.20    1.78
   0   1  28   33.78    1.76
   0   2   0 9999.00  391.42
   0   2  -1 1383.98   53.18
   0   2  -1 1337.94   52.77
   0   2  -1 1300.09   53.19
   0  -2  -1 1357.56   52.79
   0   2  -2  333.69   14.37
   0  -2  -2  357.62   14.09
   0   2  -2  359.43   14.08
   0   2   2  347.91   14.47
   0   2  -3 1788.29   71.47
   0   2   3 1803.59   71.88
   0  -2  -3 1833.89   71.49
   0   2   3 1844.67   71.69
   0  -2  -4  469.60   18.84
   0   2  -4  464.94   18.84
   0   2   4  464.19   19.02
   0  -2  -5 3513.54  138.68
   0   2  -5 3515.96  138.69
   0   2   5 3558.64  138.91
   0   2  -6  110.28    5.13
   0  -2  -6  105.60    5.09
   0   2   6  108.68    5.30
   0  -2  -7   60.23    3.40
   0   2  -7   58.21    3.40
   0   2   7   63.76    3.87
   0  -2   7   68.11    3.55
   0   2   7   65.03    3.63
   0   2   8  115.20    6.12
   0   2  -8  113.87    5.68
   0  -2  -8  113.95    5.69
   0   2   8  115.72    5.90
   0  -2   8  116.58    5.79
   0   2  -9  167.89    7.82
   0   2   9  159.54    8.16
   0  -2  -9  161.52    7.76
   0  -2   9  162.35    7.83
   0   2   9  158.96    7.95
   0   2  10   14.71    1.97
   0   2 -10   17.80    1.86
   0  -2 -10   13.24    1.78
   0  -2  10   19.50    1.93
   0   2  10   14.19    1.82
   0   2 -11   -0.20    1.01
   0   2  11    0.47    1.03
   0  -2 -11    1.18    0.95
   0  -2  11    0.63    0.87
   0   2  11   -0.46    0.86
   0   2 -12   11.69    1.78
   0  -2 -12    7.36    1.50
   0   2  12    5.56    1.47
   0   2  12    7.29    1.58
   0  -2  12    7.95    1.60
   0   2 -13  140.64    7.61
   0   2  13  135.26    7.73
   0  -2 -13  132.09    7.51
   0  -2  13  141.04    7.81
   0   2  13  143.03    7.96
   0   2  14   11.35    1.98
   0   2  14   14.38    2.17
   0  -2  14   11.11    1.98
   0  -2  15   35.11    3.50
   0   2  15   33.75    3.47
   0   2  15   30.11    3.08
   0   2  15   27.02    1.75
   0  -2  15   27.05    1.75
   0   2  15   27.01    1.77
   0   2  16    0.35    0.50
   0   2  16   -0.33    1.13
   0  -2  16    0.39    1.08
   0   2  16    1.20    1.32
   0  -2  16    1.12    0.58
   0   2  16    0.50    0.43
   0   2  17    2.33    0.70
   0   2  17    3.46    1.37
   0  -2  17    5.15    1.70
   0   2  17    4.37    1.73
   0  -2  17    3.77    0.75
   0   2  17    3.89    0.73
   0  -2  18    7.59    1.02
   0   2  18   10.04    1.08
   0   2  18    6.04    0.95
   0  -2  18    8.08    1.64
   0   2  18    8.99    1.95
   0  -2  18   12.04    2.47
   0   2  18    5.15    1.78
   0   2 -18    6.65    1.99
   0  -2  19  177.30   10.77
   0   2  19  170.24   10.63
   0   2  19  171.64    9.79
   0  -2  19  170.33    7.66
   0   2 -19  186.78   11.22
   0   2  19  165.02    7.59
   0   2  19  163.56    7.56
   0   2  20    0.76    0.67
   0  -2  20   -0.34    0.63
   0   2  20   -0.42    0.69
   0   2 -20   -0.38    0.95
   0   2  20    0.73    1.11
   0  -2  20    0.52    1.38
   0   2  20    0.99    1.15
   0  -2  20    0.51    1.42
   0   2  20    1.52    1.26
   0   2 -20    0.55    1.29
   0  -2  21  253.57   13.99
   0   2  21  231.58   13.43
   0  -2  21  233.91   13.56
   0   2  21  246.75   10.12
   0   2 -21  242.41   13.98
   0   2  21  227.12   10.23
   0  -2  21  222.90   10.26
   0  -2  22    0.11    0.58
   0   2  22    0.44    0.66
   0  -2  23   30.87    2.10
   0   2  23   30.55    2.06
   0   2  24   10.62    1.14
   0  -2  24   11.48    1.18
   0   2  24   11.78    1.25
   0   2  25   84.03    4.08
   0   2  25   87.89    4.24
   0   2  26   26.76    1.63
   0   2  26   28.81    1.78
   0   2  27   40.41    2.07
   0   2  27   46.31    2.26
   0  -2  28    6.83    0.61
   0   2  28    8.10    0.65
   0   3   0    0.06    0.38
   0   3  -1    1.05    0.57
   0   3  -1    1.96    0.55
   0  -3  -2    0.56    0.26
   0   3  -2   -0.09    0.51
   0   3  -2    0.08    0.52
   0   3   3   75.93    3.84
   0   3  -3   70.97    3.23
   0   3  -3   66.83    3.63
   0  -3  -3   72.60    3.25
   0   3  -3   76.92    3.77
   0   3  -4   78.50    4.02
   0   3   4   73.81    4.15
   0  -3  -4   82.27    3.68
   0   3  -4   77.38    3.64
   0   3   5  779.81   32.92
   0  -3  -5  822.10   32.30
   0   3  -5  799.69   32.30
   0   3   5  811.74   32.62
   0   3  -6  284.63   12.26
   0  -3  -6  287.30   12.26
   0   3   6  300.62   12.64
   0   3  -7  564.64   23.24
   0  -3  -7  569.89   23.25
   0   3   7  560.50   23.60
   0   3  -8   49.36    3.05
   0  -3  -8   47.34    2.99
   0  -3   8   48.35    3.10
   0   3   8   48.11    3.27
   0   3   9   57.58    3.95
   0  -3  -9   54.47    3.41
   0   3  -9   53.53    3.41
   0  -3   9   59.77    3.59
   0   3   9   50.32    3.65
   0   3 -10  673.29   27.79
   0   3  10  697.10   28.51
   0  -3 -10  644.80   27.68
   0   3  10  659.73   28.16
   0  -3  10  658.38   27.87
   0   3  11    4.53    1.38
   0  -3 -11    3.38    1.12
   0   3 -11    5.13    1.25
   0   3  11    5.47    1.29
   0  -3  11    2.40    0.97
   0   3 -12  154.63    8.14
   0   3  12  161.80    8.66
   0  -3 -12  148.90    8.05
   0   3  12  160.07    8.62
   0  -3  12  157.84    8.32
   0   3  13  136.12    7.72
   0  -3  13  131.73    7.52
   0   3  13  123.36    7.60
   0   3  14  165.54    8.97
   0   3  14  148.76    6.85
   0   3  14  154.84    6.78
   0  -3  14  147.82    8.62
   0   3  14  165.62    9.11
   0   3  15   58.97    3.07
   0   3  15   66.54    4.95
   0  -3  15   59.55    3.03
   0   3  15   56.55    2.96
   0  -3  15   52.95    4.66
   0   3  15   55.68    4.82
   0   3  16  119.85    5.57
   0  -3  16  125.70    7.93
   0   3  16  126.25    8.05
   0   3  16  123.18    7.70
   0   3  16  116.55    5.47
   0  -3  16  120.05    5.54
   0   3  17    3.75    1.52
   0   3  17    3.73    0.81
   0  -3  17    5.02    0.84
   0   3  17    4.40    0.79
   0  -3  17    3.91    1.64
   0   3  17    7.06    1.99
   0   3 -17    5.58    1.80
   0   3  18   55.93    5.24
   0  -3  18   58.33    5.37
   0   3  18   57.55    3.17
   0   3 -18   54.02    4.95
   0   3  18   59.18    4.99
   0   3 -18   61.74    5.90
   0   3  18   54.05    3.07
   0  -3  18   55.91    3.12
   0   3 -19   24.56    3.19
   0   3  19   23.22    3.03
   0  -3  19   22.55    3.44
   0   3  19   21.26    1.69
   0   3  19   19.74    3.10
   0  -3  19   22.50    3.33
   0   3 -19   20.69    3.41
   0   3  19   20.04    1.66
   0  -3  19   21.00    1.67
   0   3 -20    9.60    2.13
   0   3  20   11.94    1.29
   0  -3  20   10.46    2.52
   0  -3  20    9.51    2.38
   0   3  20   12.04    2.48
   0  -3  20   11.65    1.27
   0   3  20   11.82    1.25
   0   3 -20   13.09    2.83
   0  -3  21    5.86    0.98
   0   3  21    6.01    0.94
   0  -3  21    7.44    2.35
   0   3  21    1.93    1.29
   0  -3  21    4.51    1.88
   0   3 -21    1.70    1.67
   0   3  21    4.36    0.91
   0   3  22   28.39    2.02
   0  -3  22   31.77    2.13
   0   3  22   31.22    2.00
   0  -3  23   56.40    3.08
   0   3  23   50.15    2.97
   0   3  23   56.62    2.89
   0   3  24   -0.19    0.57
   0   3  25    6.52    0.84
   0   3  26    1.01    0.47
   0   3  27   43.92    2.16
   0   3 -28    2.00    0.35
   0   4   0 3715.17  146.16
   0   4  -1  136.44    6.25
   0   4  -2  211.22    9.40
   0   4  -2  199.63    8.46
   0   4   2  209.69    8.52
   0  -4   2  223.40    8.52
   0   4  -3    1.09    0.75
   0   4  -3    3.47    0.82
   0   4  -4   96.85    4.96
   0   4  -4   95.79    4.98
   0   4  -5   43.58    2.31
   0  -4  -5   40.46    2.28
   0   4   5   42.41    3.00
   0   4  -5   41.72    2.76
   0   4  -5   37.10    2.74
   0   4  -6   13.31    1.21
   0   4  -6   11.64    1.46
   0  -4  -6   11.99    1.15
   0   4   6    8.32    1.51
   0   4  -6   14.40    1.69
   0   4  -7    4.13    1.13
   0  -4  -7    3.85    0.86
   0   4  -7    4.38    0.87
   0   4  -8   16.31    1.69
   0   4  -8   22.41    2.15
   0  -4  -8   18.75    1.70
   0   4   8   17.71    1.94
   0  -4   8   19.25    1.81
   0  -4  -9  479.07   20.07
   0   4  -9  457.23   20.09
   0  -4   9  498.17   20.34
   0   4   9  462.14   20.56
   0  -4 -10  101.43    5.50
   0   4  10  109.53    6.44
   0   4  10  100.17    5.93
   0  -4  10   93.49    5.58
   0  -4  11   12.20    1.79
   0   4  11   12.60    2.16
   0   4  11   11.04    1.85
   0   4  12   35.18    3.39
   0  -4  12   39.36    3.31
   0   4  12   41.22    3.78
   0  -4  13   18.76    2.47
   0   4  13   18.30    1.34
   0   4  13   18.19    1.47
   0   4  13   21.29    2.74
   0   4  13   19.01    1.45
   0   4  13   14.86    2.35
   0   4  14  135.13    7.97
   0   4 -14  137.33    8.16
   0  -4  14  132.11    7.69
   0   4  14  136.29    7.95
   0   4  14  124.08    5.62
   0   4  14  116.73    5.71
   0   4  14  119.88    5.68
   0   4 -14  124.04    8.17
   0   4  14  122.89    5.52
   0  -4  14  122.64    5.54
   0   4  15   29.86    2.09
   0   4  15   29.82    1.95
   0   4 -15   34.06    3.79
   0   4  15   29.97    3.54
   0   4  15   32.35    1.91
   0   4 -15   31.85    3.90
   0  -4  15   29.42    1.90
   0   4  15   30.97    3.66
   0  -4  15   33.04    3.57
   0   4  16   30.80    2.00
   0  -4  16   27.17    3.35
   0   4  16   23.99    3.19
   0   4 -16   30.86    3.74
   0   4 -16   34.81    4.18
   0   4  16   30.13    1.89
   0  -4  16   27.33    1.88
   0   4  17    0.20    0.64
   0   4  17    1.30    0.52
   0  -4  17    0.67    0.57
   0  -4  17    0.44    1.10
   0   4 -17    0.44    1.10
   0   4  17    0.40    1.23
   0   4 -17    1.61    1.34
   0   4 -18    5.29    1.83
   0   4  18    3.54    0.89
   0   4  18    4.50    0.81
   0  -4  18    2.78    0.75
   0  -4  18    4.27    1.83
   0  -4  18    8.71    1.98
   0   4  18    3.54    1.57
   0   4 -18    3.38    1.80
   0   4 -19   -0.43    1.14
   0   4  19   -0.33    0.80
   0   4  19    0.71    0.49
   0  -4  19    1.19    0.58
   0  -4  19   -1.00    1.32
   0   4  19    0.46    1.07
   0  -4  19    0.47    1.11
   0   4 -19    2.90    1.62
   0   4  20   68.57    3.67
   0   4 -20   56.06    5.22
   0  -4  20   68.08    6.14
   0   4  20   65.85    5.76
   0  -4  20   81.27    6.34
   0   4  20   67.76    3.59
   0  -4  20   67.57    3.64
   0   4 -20   67.74    6.52
   0   4  21   30.23    2.01
   0  -4  21   30.87    2.06
   0   4  21   27.82    2.04
   0   4  22   77.03    3.78
   0  -4  22   71.14    3.80
   0   4  22   71.58    3.75
   0   4  23    1.85    0.60
   0   4  24    1.74    0.65
   0   4  24    1.60    0.50
   0   4  25   19.77    1.42
   0   4  26   16.51    1.18
   0   4  27    2.78    0.44
   0   5   0   -0.11    0.51
   0   5  -1  258.23   11.28
   0   5  -2   89.30    4.69
   0   5  -3    8.27    0.58
   0  -5  -3    7.61    0.61
   0   5  -3    9.46    1.37
   0  -5   3    9.01    0.63
   0   5   3    8.40    0.63
   0   5  -4  488.12   20.54
   0   5  -4  532.07   20.70
   0  -5   4  482.19   19.53
   0   5   4  468.02   19.57
   0   5  -5  460.41   19.38
   0   5  -5  438.49   19.27
   0   5  -6    5.05    1.22
   0   5  -6    2.66    1.00
   0   5  -7  326.68   14.36
   0   5  -7  294.43   14.00
   0  -5   8    4.17    1.01
   0   5  -8    3.57    1.24
   0   5  -8    3.27    1.16
   0  -5   9  123.79    6.48
   0   5  -9  119.54    7.16
   0   5  -9  122.84    7.02
   0  -5  10  127.51    6.89
   0   5 -10  136.96    7.78
   0   5 -10  121.36    7.41
   0  -5  11    0.24    0.94
   0   5 -11    0.33    1.16
   0   5  11   -0.70    1.35
   0  -5  12   18.98    2.37
   0   5 -12   20.70    2.86
   0   5  12   21.95    3.04
   0  -5  13   93.35    5.87
   0   5  13   83.07    4.06
   0   5  13   81.63    4.14
   0   5  13   96.31    6.52
   0   5 -13   87.35    6.34
   0   5 -14   -0.43    1.13
   0   5  14   -0.35    0.58
   0   5  14   -0.21    0.69
   0  -5  14   -0.34    1.04
   0   5  14    0.67    0.69
   0   5  14    0.30    0.38
   0  -5  14    0.08    0.39
   0   5 -15  136.97    9.06
   0   5  15  140.13    6.70
   0   5  15  147.40    6.48
   0   5  15  141.68    6.60
   0  -5  15  142.19    8.62
   0   5  15  141.74    6.53
   0   5  15  137.45    6.31
   0  -5  15  142.49    6.35
   0   5 -16  145.28    9.57
   0   5  16  152.96    7.14
   0   5  16  146.23    6.99
   0   5  16  149.59    6.88
   0  -5  16  166.61    9.58
   0   5  16  154.94    9.21
   0  -5  16  159.48    9.33
   0  -5  16  155.03    6.81
   0   5  16  146.50    6.74
   0   5 -16  156.16   10.20
   0   5  17    8.50    1.03
   0  -5  17    9.39    1.11
   0   5 -17    9.53    2.25
   0   5  17   10.80    1.30
   0   5  17    8.81    1.17
   0  -5  17   10.23    2.28
   0   5  17    9.52    2.03
   0  -5  17    9.66    2.03
   0   5 -17   13.06    2.90
   0   5 -18   39.75    4.48
   0   5  18   41.50    2.70
   0   5  18   38.15    2.52
   0  -5  18   44.23    4.63
   0   5  18   40.83    4.26
   0  -5  18   42.52    4.38
   0   5  18   41.76    2.43
   0   5 -18   37.03    4.70
   0  -5  18   39.70    2.44
   0   5 -19   60.90    5.41
   0   5 -19   50.45    5.16
   0   5  19   69.64    3.73
   0   5  19   67.40    3.58
   0  -5  19   70.41    6.07
   0   5  19   63.85    5.54
   0  -5  19   56.60    5.38
   0   5  19   60.57    3.33
   0   5 -19   68.83    6.51
   0  -5  19   64.13    3.43
   0   5  20    0.89    0.70
   0   5  20    1.56    0.54
   0  -5  20    1.44    0.61
   0   5 -20    1.19    1.57
   0   5  20    1.02    0.74
   0   5  21    2.03    0.74
   0   5  21    2.90    0.68
   0  -5  21    2.87    0.70
   0   5  21    2.42    0.88
   0   5  22    3.93    0.87
   0   5  22    5.19    0.84
   0   5  23    1.31    0.70
   0   5  23    2.97    0.78
   0   5  23    3.03    0.69
   0   5  24    0.61    0.53
   0   5  24    0.43    0.55
   0   5  24    0.56    0.44
   0   5  25    2.02    0.59
   0   5  25    1.07    0.40
   0   5  25    1.43    0.53
   0   5  26   35.26    1.90
   0   5  26   35.47    1.91
   0   5  27   32.49    1.62
   0   6   0  363.06   15.47
   0   6  -1  318.64   13.86
   0   6  -2    6.00    1.10
   0   6  -2    4.61    0.60
   0   6  -3   55.46    3.38
   0   6  -3   44.49    2.23
   0   6  -4    9.87    1.61
   0   6  -4   14.67    1.81
   0   6  -4   13.49    0.97
   0   6  -5  230.17    9.92
   0   6  -5  259.70   11.45
   0   6   5  230.73   10.05
   0   6  -6    6.78    0.84
   0   6  -6    7.42    1.60
   0   6   6    6.65    0.96
   0   6  -6    7.75    1.43
   0   6  -7    2.46    1.21
   0   6   7    3.48    0.77
   0  -6   7    2.27    0.63
   0   6  -7    2.60    1.03
   0  -6   7    2.70    0.81
   0   6  -8    2.17    1.20
   0  -6   8    1.03    0.66
   0  -6   8   -0.18    0.67
   0   6  -8   -0.29    0.92
   0  -6   9   26.88    2.42
   0   6  -9   30.18    3.14
   0   6  -9   20.39    2.60
   0  -6  10   39.33    3.23
   0   6 -10   39.99    3.79
   0   6 -10   46.52    4.13
   0   6 -11   66.27    5.20
   0   6  11   62.02    3.20
   0  -6  11   70.46    4.66
   0   6  11   66.54    3.35
   0   6 -11   67.88    5.37
   0   6 -12    2.43    1.52
   0   6  12    2.34    0.71
   0   6  12    1.68    0.63
   0  -6  12    3.74    1.27
   0  -6  12    3.41    1.11
   0   6 -12    1.29    1.37
   0   6 -13   39.18    4.26
   0  -6  13   36.23    3.60
   0   6  13   38.43    2.54
   0   6  13   40.63    3.71
   0  -6  13   39.47    3.55
   0   6 -13   41.78    4.43
   0   6 -14    0.47    1.44
   0   6  14    1.93    0.78
   0  -6  14    3.54    1.46
   0  -6  14    3.86    1.17
   0   6  14    0.69    0.86
   0   6 -14    2.54    1.55
   0   6 -15  186.71   11.59
   0   6  15  196.69    8.89
   0   6  15  201.94    8.61
   0  -6  15  221.00   11.33
   0   6  15  178.95   10.59
   0   6  15  194.48    8.67
   0  -6  15  222.14   10.99
   0   6  15  183.22    8.37
   0   6 -16  115.14    8.21
   0   6  16  103.44    5.44
   0   6  16  110.72    5.42
   0   6  16  111.74    5.27
   0  -6  16  115.47    7.66
   0   6  16  103.30    7.16
   0   6  16  106.84    5.06
   0   6 -17   27.01    3.78
   0   6 -17   16.98    2.74
   0   6  17   25.01    2.04
   0   6  17   25.43    1.90
   0   6  17   27.56    2.11
   0  -6  17   30.07    3.64
   0   6  17   25.21    3.19
   0  -6  17   25.94    1.76
   0   6  17   25.12    1.75
   0   6 -18   -0.99    1.24
   0   6  18   -0.40    0.75
   0   6  18    0.22    0.74
   0  -6  18   -0.46    1.22
   0   6  18   -0.41    0.95
   0   6  18    0.27    0.56
   0  -6  18   -0.56    0.62
   0   6  19   14.93    1.52
   0   6  19   12.18    1.35
   0  -6  19   11.27    2.39
   0   6  19   11.91    1.17
   0  -6  19   12.63    1.22
   0   6 -19   13.65    2.60
   0   6  20   16.48    1.57
   0   6  20   18.53    1.66
   0   6  21   39.21    2.46
   0   6  21   39.46    2.47
   0   6  21   41.93    2.59
   0   6  22    9.54    1.11
   0   6  22   12.37    1.27
   0   6  22   13.22    1.28
   0   6  23   42.35    2.48
   0   6  23   44.54    2.52
   0   6  23   42.29    2.41
   0   6  24    0.20    0.46
   0   6  24    0.31    0.49
   0   6  24    0.08    0.48
   0   6  25    0.29    0.34
   0   6  25    0.19    0.42
   0   6  26    1.86    0.42
   0   7   0   -0.28    0.44
   0   7   1  254.62   10.56
   0   7  -1  263.47   10.60
   0   7  -1  257.65   11.72
   0   7   2  479.10   19.83
   0   7  -2  507.62   19.92
   0   7  -2  534.15   21.35
   0   7  -3    3.22    0.98
   0   7  -3    3.49    0.58
   0   7  -4   50.76    2.53
   0   7  -4   51.40    3.66
   0   7  -5  241.76   11.27
   0   7  -5  216.17   11.21
   0  -7   6  136.73    6.63
   0   7  -6  129.89    7.49
   0   7  -6  132.38    7.55
   0  -7   7   33.49    2.63
   0   7  -7   41.08    3.50
   0   7  -7   37.77    3.35
   0  -7   8  288.07   12.98
   0   7  -8  293.79   14.17
   0   7  -8  269.44   13.90
   0  -7   9  131.36    7.00
   0   7  -9  124.00    7.78
   0   7  -9  131.23    8.03
   0   7 -10   80.47    5.91
   0   7  10   77.97    4.10
   0   7  10   80.30    3.97
   0  -7  10   78.25    5.06
   0   7  10   78.22    3.89
   0   7 -10   88.14    6.19
   0   7 -11    2.04    1.40
   0   7  11    0.72    0.62
   0   7  11    0.88    0.49
   0  -7  11    1.36    0.87
   0   7  11    0.73    0.60
   0   7 -11    1.30    1.15
   0   7 -12   12.95    2.49
   0   7  12   12.72    1.40
   0   7  12   15.73    1.26
   0  -7  12   11.82    1.98
   0   7  12   14.37    1.30
   0   7 -12   11.36    2.42
   0   7 -13  321.92   17.02
   0   7  13  309.11   14.04
   0   7  13  330.11   13.74
   0  -7  13  354.52   16.11
   0   7  13  327.08   13.85
   0   7 -13  363.33   17.70
   0   7  14   22.08    1.92
   0   7  14   23.42    1.76
   0   7 -14   24.07    3.63
   0   7 -14   25.93    3.62
   0  -7  14   25.79    3.09
   0   7  15   56.22    3.48
   0   7 -15   65.83    6.21
   0   7 -15   59.59    5.73
   0  -7  15   65.80    5.26
   0   7  16  129.76    6.16
   0   7 -16  111.71    8.96
   0   7 -16  114.71    8.63
   0  -7  16  120.26    8.08
   0   7  17    0.68    0.81
   0  -7  17    0.43    1.06
   0   7 -17   -0.61    1.43
   0   7 -17    1.05    1.74
   0   7  18   89.31    4.64
   0   7  18   99.65    4.90
   0   7 -18   90.41    7.85
   0   7 -18   87.37    7.18
   0   7  19   19.50    1.66
   0   7  19   20.93    1.76
   0   7  19   19.49    1.67
   0   7  20  124.42    6.03
   0   7  20  133.60    6.18
   0   7  20  129.94    6.12
   0   7  21   37.30    2.36
   0   7  21   38.44    2.38
   0   7  21   42.16    2.48
   0   7  22    1.06    0.59
   0   7  22    0.92    0.59
   0   7 -23   73.59    3.73
   0   7  23   72.22    3.50
   0   7  23   68.99    3.51
   0   7  24   16.11    1.16
   0   7 -24   19.28    1.39
   0   7  25    2.43    0.43
   0   7 -25    2.09    0.51
   0   8   0 2269.75   89.32
   0   8  -1  117.30    5.06
   0   8   1  112.32    5.00
   0   8  -2   78.02    3.47
   0   8   2   69.12    3.33
   0   8  -2   72.74    4.55
   0   8   3    0.64    0.41
   0   8  -3    0.37    0.44
   0   8  -3    0.45    0.72
   0   8   4   11.16    0.86
   0   8  -4   17.55    2.07
   0   8  -5  164.13    8.78
   0   8  -6  109.39    6.73
   0   8   7   16.56    1.45
   0   8  -7   15.53    2.35
   0   8  -7   17.21    2.38
   0   8  -7   17.58    1.46
   0   8   7   16.84    1.55
   0   8   8    1.23    0.78
   0   8  -8   -0.32    0.52
   0   8  -8    0.36    0.99
   0   8   8    0.31    0.68
   0   8   8    0.09    0.59
   0   8   8   -0.24    0.50
   0   8  -8    0.36    0.83
   0   8  -9  296.52   14.19
   0   8  -9  269.05   11.53
   0   8  -9  281.97   13.98
   0   8   9  255.40   11.45
   0   8   9  279.96   11.19
   0   8   9  262.12   11.31
   0   8   9  258.49   11.24
   0   8   9  257.76   11.35
   0   8 -10   29.21    3.43
   0   8  10   25.33    1.98
   0   8  10   25.50    1.88
   0   8  10   28.35    1.77
   0   8 -10   29.37    2.10
   0   8  10   25.32    1.83
   0   8 -10   25.67    3.37
   0   8  11   48.34    3.16
   0   8 -11   60.17    5.32
   0   8  11   56.64    3.22
   0   8  11   60.02    3.00
   0   8  11   53.20    3.02
   0   8 -11   54.92    5.21
   0   8  12    7.29    1.15
   0   8  12    9.25    1.04
   0   8  12    7.40    1.18
   0   8  12    5.81    0.98
   0   8 -12    8.06    2.05
   0   8  13   15.63    1.62
   0   8 -13   16.01    3.02
   0   8  13   19.38    1.51
   0   8  13   16.26    1.50
   0   8 -13   13.47    2.81
   0   8  14    4.82    1.02
   0   8 -14    2.70    1.58
   0   8  14    3.44    0.84
   0   8  14    3.40    0.91
   0   8 -14    4.56    1.88
   0   8 -15   13.06    2.91
   0   8  15   12.44    1.49
   0   8 -15   12.72    2.76
   0   8  15   13.35    1.36
   0   8  15   13.13    1.39
   0   8  15   12.59    1.24
   0   8  15   13.64    1.42
   0   8  16   18.43    1.80
   0   8 -16   20.36    3.42
   0   8  16   21.32    1.70
   0   8 -16   21.82    3.63
   0   8  16   19.18    1.56
   0   8  16   21.03    1.77
   0   8 -17    0.53    1.41
   0   8 -17    1.21    1.61
   0   8  17    1.61    0.74
   0   8  17    1.87    0.85
   0   8  18   16.09    1.59
   0   8  18   18.32    1.63
   0   8  19    0.35    0.66
   0   8  19    2.01    0.73
   0   8 -19    1.09    0.96
   0   8  20    6.48    0.95
   0   8  20    4.34    0.88
   0   8  20    6.27    0.92
   0   8 -20    4.92    1.16
   0   8  20    5.55    0.93
   0   8 -21   30.39    2.23
   0   8  21   29.45    1.98
   0   8  21   33.37    2.05
   0   8  22    0.87    0.52
   0   8  22    1.92    0.61
   0   8 -22    1.02    0.70
   0   8  23    5.13    0.71
   0   8  23    6.01    0.74
   0   8 -23    4.71    0.80
   0   8 -23    5.71    0.71
   0   8  24   42.03    2.08
   0   8  24   41.33    2.10
   0   8 -24   40.01    2.16
   0   8  25   19.90    1.14
   0   8 -25   22.54    1.22
   0   9   0   -0.10    0.57
   0   9   0    0.13    0.48
   0   9  -1   23.56    1.69
   0   9   1   23.03    1.67
   0   9   1   19.90    1.37
   0   9   2    6.09    0.91
   0   9   2    7.00    0.98
   0   9  -2    5.91    0.91
   0   9   2    5.37    0.70
   0   9  -3   90.42    5.62
   0   9   3   95.42    4.51
   0   9   3   93.65    4.53
   0   9  -3   94.70    4.56
   0   9   3   88.42    4.13
   0   9  -4    0.60    0.57
   0   9   4   -0.30    0.66
   0   9  -4    1.35    0.95
   0   9   4    0.72    0.58
   0   9   4   -0.19    0.57
   0   9   5    4.91    0.96
   0   9  -5    4.85    0.88
   0   9  -5    4.42    1.26
   0   9   5    3.27    0.81
   0   9   5    4.91    0.83
   0   9   5    5.65    0.89
   0   9  -6  297.23   12.42
   0   9   6  292.30   12.43
   0   9   6  294.39   12.37
   0   9   6  284.65   12.19
   0   9  -6  291.93   14.29
   0   9   6  282.73   12.09
   0   9   7   44.21    2.85
   0   9  -7   46.31    2.79
   0   9  -7   50.74    4.32
   0   9   7   51.12    2.86
   0   9   7   41.45    2.44
   0   9   7   47.80    2.68
   0   9   7   50.40    2.63
   0   9   8  297.35   12.72
   0   9  -8  292.86   12.64
   0   9   8  286.35   12.34
   0   9  -8  295.21   14.96
   0   9   8  293.30   12.60
   0   9   8  287.80   12.42
   0   9   8  302.23   12.28
   0   9   9    1.16    0.57
   0   9   9    0.51    0.68
   0   9   9    1.02    0.58
   0   9  -9    0.74    0.69
   0   9   9    1.11    0.60
   0   9  -9    2.91    1.37
   0   9 -10    3.60    1.49
   0   9  10    5.35    0.83
   0   9  10    3.68    0.87
   0   9 -10    3.65    1.72
   0   9 -10    5.13    1.06
   0   9  10    4.57    0.86
   0   9  10    3.23    0.79
   0   9 -11   -0.49    1.21
   0   9  11    0.86    0.90
   0   9  11    0.83    0.60
   0   9 -11   -0.49    1.49
   0   9 -11    0.28    0.75
   0   9  11    0.10    0.63
   0   9  11    0.59    0.62
   0   9 -12   16.10    2.83
   0   9  12   12.92    1.48
   0   9  12   12.39    1.27
   0   9 -12   18.63    3.14
   0   9 -12   10.39    1.50
   0   9  12   17.55    1.43
   0   9  12   12.48    1.37
   0   9 -13   25.83    3.70
   0   9  13   18.69    1.53
   0   9  13   17.63    1.77
   0   9 -13   18.95    3.25
   0   9 -13   23.49    2.09
   0   9  13   18.34    1.58
   0   9  13   17.70    1.67
   0   9 -14   -0.57    1.34
   0   9 -14    0.98    0.94
   0   9 -14   -1.67    1.63
   0   9  14    0.33    0.70
   0   9  14    1.14    0.73
   0   9  14    0.31    0.68
   0   9  14   -0.25    0.89
   0   9 -15   55.74    5.76
   0   9  15   54.92    3.11
   0   9 -15   56.44    5.83
   0   9 -15   51.32    3.51
   0   9  15   58.75    3.30
   0   9  16    0.52    0.69
   0   9 -16   -0.33    0.99
   0   9  16    0.73    0.62
   0   9  17    0.10    0.68
   0   9 -17    0.81    0.96
   0   9  17    0.81    0.69
   0   9  18   75.95    4.03
   0   9 -18   79.13    4.49
   0   9  18   85.18    4.17
   0   9  19   24.00    1.72
   0   9  19   20.89    1.62
   0   9 -19   18.97    1.89
   0   9  19   22.92    1.66
   0   9 -20   89.94    4.53
   0   9  20   85.00    4.20
   0   9  20   82.86    4.13
   0   9  21    0.96    0.54
   0   9  21    0.53    0.49
   0   9 -21   -0.31    0.72
   0   9  22   18.90    1.32
   0   9  22   20.01    1.31
   0   9 -22   18.45    1.44
   0   9 -22   19.05    1.35
   0   9  23    5.63    0.64
   0   9 -23    6.40    0.75
   0   9  23    6.06    0.63
   0   9 -24    0.08    0.32
   0   9  24    0.11    0.26
   0  10   0  229.38    9.90
   0  10   0  241.41   10.38
   0  10   0  248.38   10.33
   0  10  -1   57.56    3.24
   0  10   1   54.87    3.18
   0  10  -1   61.19    3.21
   0  10   1   58.06    3.16
   0  10   1   55.84    3.16
   0  10  -2   92.96    4.31
   0  10   2   94.82    4.56
   0  10  -2   91.62    4.64
   0  10   2   90.17    4.60
   0  10   2   91.30    4.59
   0  10   3   39.44    2.38
   0  10   3   35.20    2.11
   0  10   3   35.59    2.38
   0  10  -3   37.65    2.42
   0  10   3   38.62    2.40
   0  10   4   16.74    1.32
   0  10   4   18.00    1.53
   0  10  -4   14.53    1.48
   0  10   4   17.82    1.59
   0  10   4   18.53    1.46
   0  10   4   17.21    1.54
   0  10   5  288.92   12.03
   0  10   5  293.13   12.41
   0  10  -5  292.40   12.38
   0  10   5  282.89   12.12
   0  10  -5  258.15   13.75
   0  10   5  287.49   12.33
   0  10   6   79.85    3.98
   0  10   6   86.24    4.37
   0  10  -6   81.62    4.27
   0  10   6   81.51    4.10
   0  10   6   81.75    4.26
   0  10  -6   70.92    5.55
   0  10   7   27.56    1.84
   0  10  -7   30.57    2.15
   0  10   7   25.38    2.12
   0  10   7   27.52    1.92
   0  10   7   28.46    2.08
   0  10   7   24.98    1.74
   0  10  -7   27.78    3.17
   0  10  -8    1.40    0.79
   0  10   8    1.36    1.05
   0  10   8    0.93    0.61
   0  10   8    0.83    0.72
   0  10   8    0.93    0.58
   0  10  -8    0.78    0.85
   0  10  -9   29.46    2.24
   0  10   9   34.84    2.19
   0  10   9   29.30    1.96
   0  10   9   28.84    1.98
   0  10  -9   27.04    3.47
   0  10 -10  118.65    5.84
   0  10 -10  105.23    7.85
   0  10  10  123.31    5.45
   0  10  10  119.01    5.49
   0  10  10  104.01    5.45
   0  10  11   27.81    2.10
   0  10 -11   32.12    2.41
   0  10  11   33.82    2.38
   0  10  11   33.02    2.10
   0  10  11   33.44    2.14
   0  10 -11   29.08    3.81
   0  10  12   11.33    1.27
   0  10 -12   12.35    1.54
   0  10  12   13.40    1.54
   0  10  12   10.06    1.21
   0  10  12   10.44    1.20
   0  10 -12   12.79    2.63
   0  10  13    0.60    0.66
   0  10 -13    0.93    0.97
   0  10  13    0.25    0.92
   0  10  13    0.79    0.71
   0  10  13    0.42    0.71
   0  10 -13   -0.53    1.15
   0  10 -14  125.53    6.44
   0  10  14  127.21    6.08
   0  10  14  133.03    6.21
   0  10  14  124.51    5.92
   0  10 -15   12.47    1.58
   0  10  15   10.67    1.24
   0  10  15   11.47    1.40
   0  10  15   10.77    1.16
   0  10 -16   28.78    2.30
   0  10  16   22.04    1.79
   0  10  16   28.42    2.01
   0  10  16   24.97    1.80
   0  10 -17    5.69    1.23
   0  10  17    6.12    0.93
   0  10  17    5.34    0.88
   0  10  17    5.30    0.95
   0  10 -18    2.27    0.97
   0  10  18    1.78    0.62
   0  10  18    2.15    0.69
   0  10 -19    2.82    0.87
   0  10 -20   20.81    1.65
   0  10  21    3.96    0.66
   0  10 -21    4.80    0.70
   0  10 -21    4.67    0.76
   0  10  22   12.88    0.97
   0  10 -22   13.30    1.04
   0  10  23   58.68    2.60
   0  10 -23   55.49    2.63
   0  11   0   -0.12    0.76
   0  11   0    0.90    0.73
   0  11   0    0.22    0.68
   0  11  -1    1.09    0.81
   0  11   1    1.33    0.69
   0  11   1    1.25    0.81
   0  11  -1    0.22    0.66
   0  11   1    0.77    0.62
   0  11   2  114.88    5.55
   0  11  -2  111.72    5.53
   0  11   2  115.28    5.43
   0  11  -2  102.80    5.36
   0  11   2  116.68    5.52
   0  11  -3   11.40    1.10
   0  11   3   15.62    1.61
   0  11  -3   15.95    1.54
   0  11  -3   14.25    1.42
   0  11   3   16.14    1.48
   0  11   3   11.36    1.35
   0  11   3   12.89    1.30
   0  11  -4   19.50    1.49
   0  11   4   20.65    1.51
   0  11   4   17.00    1.54
   0  11   4   20.98    1.78
   0  11  -4   18.85    1.74
   0  11   4   19.35    1.82
   0  11   5    0.17    0.51
   0  11   5    0.61    0.80
   0  11   5    0.80    0.66
   0  11  -5    0.13    0.76
   0  11   5    0.65    0.84
   0  11   6    0.80    0.58
   0  11   6    2.50    0.94
   0  11   6    1.83    0.73
   0  11  -6    1.67    0.88
   0  11   6    1.48    0.90
   0  11   7    2.93    0.69
   0  11   7    3.72    1.11
   0  11   7    2.90    0.78
   0  11   7    3.06    1.14
   0  11  -7    3.14    0.92
   0  11   8   19.47    1.56
   0  11   8   21.26    1.71
   0  11   8   20.47    1.53
   0  11  -8   22.43    1.87
   0  11   9   16.26    1.41
   0  11   9   17.13    1.41
   0  11  -9   18.61    1.77
   0  11  10  258.78   11.13
   0  11  10  258.87   11.07
   0  11 -10  263.55   11.57
   0  11  11   18.99    1.56
   0  11  11   17.77    1.75
   0  11  11   16.99    1.45
   0  11 -11   16.91    1.80
   0  11  12   13.23    1.28
   0  11  12   13.47    1.51
   0  11  12   13.15    1.27
   0  11 -12   13.54    1.61
   0  11  13   69.84    3.67
   0  11  13   65.80    3.71
   0  11  13   65.24    3.45
   0  11 -13   67.29    3.94
   0  11  14  103.37    5.07
   0  11  14  104.49    5.04
   0  11  14   99.76    4.84
   0  11 -14  101.49    5.33
   0  11  15   68.70    3.69
   0  11  15   66.50    3.51
   0  11  15   72.86    3.70
   0  11 -15   71.60    4.02
   0  11  16    1.26    0.61
   0  11  16    1.07    0.60
   0  11 -16    1.35    0.85
   0  11  17    0.84    0.55
   0  11 -17    0.49    0.77
   0  11  18    3.03    0.68
   0  11 -18    3.17    0.89
   0  11  19   12.59    1.06
   0  11 -19   10.84    1.18
   0  11  20    1.57    0.47
   0  11 -20    1.34    0.56
   0  11 -21   69.48    3.25
   0  11 -22    0.14    0.26
   0  12   0   28.96    2.21
   0  12   0   30.97    2.23
   0  12   0   30.38    2.15
   0  12  -1   12.29    1.41
   0  12   1   11.46    1.42
   0  12   1   10.61    1.13
   0  12   1    8.74    1.25
   0  12  -1    7.30    1.16
   0  12   1   12.43    1.37
   0  12  -1   11.42    1.29
   0  12   2   17.54    1.70
   0  12  -2   18.19    1.75
   0  12  -2   17.22    1.62
   0  12   2   20.36    1.77
   0  12   2   21.35    1.60
   0  12   2   19.52    1.68
   0  12  -2   15.38    1.59
   0  12  -3    0.64    0.78
   0  12   3    0.53    0.90
   0  12  -3   -0.35    0.71
   0  12   3    0.29    0.62
   0  12   3    0.98    0.74
   0  12  -4    2.54    0.61
   0  12  -4    4.92    1.06
   0  12   4    6.29    1.26
   0  12  -4    4.53    0.94
   0  12   4    3.72    0.82
   0  12   4    3.36    1.01
   0  12  -5   23.54    1.73
   0  12   5   23.24    2.10
   0  12  -5   23.31    1.96
   0  12  -5   30.88    2.08
   0  12   5   22.91    1.67
   0  12   5   29.47    2.10
   0  12   5   23.60    1.78
   0  12  -6    0.50    0.53
   0  12  -6    0.53    0.82
   0  12   6    0.42    0.98
   0  12   6    0.51    0.52
   0  12   6    1.80    0.91
   0  12   6    1.20    0.70
   0  12  -7   40.81    2.55
   0  12  -7   40.16    2.74
   0  12   7   40.04    2.39
   0  12   7   45.89    2.61
   0  12  -8   94.81    4.69
   0  12  -8   95.71    4.87
   0  12   8   87.07    4.38
   0  12  -9  285.14   11.67
   0  12   9  255.54   11.20
   0  12  -9  259.50   11.68
   0  12  10   50.07    2.99
   0  12  10   50.63    2.69
   0  12 -10   49.59    3.08
   0  12  11   73.88    3.96
   0  12  11   72.80    3.64
   0  12  11   70.13    3.77
   0  12 -11   73.74    4.10
   0  12 -12   16.84    1.75
   0  12  12   15.49    1.42
   0  12  12   17.86    1.64
   0  12  13    0.89    0.60
   0  12  13    0.63    0.81
   0  12 -13    2.13    0.93
   0  12 -14    8.14    1.19
   0  12 -14   10.77    1.37
   0  12  14   10.21    1.22
   0  12  14   10.29    1.09
   0  12  15    1.48    0.74
   0  12  15    0.09    0.53
   0  12 -15    0.36    0.79
   0  12 -15    1.04    0.67
   0  12 -16   62.93    3.53
   0  12 -16   65.35    3.62
   0  12  16   68.95    3.40
   0  12  16   69.32    3.36
   0  12  17    1.77    0.52
   0  12 -17    2.71    0.66
   0  12 -17    1.45    0.73
   0  12 -18   17.35    1.34
   0  12  18   19.10    1.26
   0  12 -18   20.20    1.49
   0  12  19   -0.09    0.33
   0  12 -19   -0.26    0.46
   0  12 -20    0.23    0.37
   0  12  20    0.03    0.26
   0  12 -20   -0.13    0.35
   0  13   0    0.26    0.87
   0  13   0   -0.18    0.60
   0  13   0    0.12    0.79
   0  13   0    0.22    0.69
   0  13   1    3.22    1.03
   0  13  -1    1.78    0.90
   0  13   1    1.52    0.67
   0  13  -1    1.87    0.86
   0  13   1    3.67    0.91
   0  13   1    2.12    0.83
   0  13  -1    1.23    0.81
   0  13   2   52.99    3.28
   0  13  -2   50.28    3.15
   0  13   2   52.41    2.92
   0  13   2   57.05    3.23
   0  13  -2   56.42    3.20
   0  13  -2   55.34    3.13
   0  13   3    3.28    1.09
   0  13  -3    7.34    1.21
   0  13   3    5.30    1.11
   0  13   3    3.90    0.80
   0  13  -3    3.80    0.94
   0  13  -3    4.66    0.94
   0  13   4   64.68    3.77
   0  13  -4   72.54    3.81
   0  13   4   70.24    3.74
   0  13  -4   65.04    3.62
   0  13   4   65.65    3.43
   0  13  -4   62.55    3.58
   0  13   5   14.37    1.60
   0  13  -5   13.77    1.46
   0  13   5   12.21    1.21
   0  13  -5   11.29    1.31
   0  13   5   14.79    1.53
   0  13  -5   10.49    1.29
   0  13  -6    9.47    1.29
   0  13   6    8.71    1.06
   0  13  -6    9.97    1.26
   0  13  -7   64.95    3.70
   0  13  -7   66.70    3.64
   0  13  -8  110.62    5.59
   0  13  -8  116.36    5.55
   0  13  -9   77.24    4.12
   0  13   9   70.45    3.93
   0  13  -9   79.25    4.06
   0  13 -10   25.66    2.10
   0  13 -10   29.41    2.09
   0  13  10   27.73    2.00
   0  13 -11   15.28    1.47
   0  13 -11   18.83    1.69
   0  13  11   19.28    1.61
   0  13 -12    9.52    1.15
   0  13 -12   10.39    1.31
   0  13  12    8.66    1.16
   0  13 -13    8.56    1.05
   0  13 -13    9.66    1.25
   0  13  13    8.28    1.04
   0  13 -14   15.11    1.37
   0  13 -14   18.28    1.57
   0  13  14   15.39    1.28
   0  13 -15   28.61    1.92
   0  13  15   31.84    1.82
   0  13 -15   29.52    2.00
   0  13 -16    8.57    1.02
   0  13 -16    7.33    0.92
   0  13 -17    3.98    0.68
   0  13 -17    3.32    0.65
   0  13 -18   38.33    1.89
   0  13 -18   32.70    1.81
   0  14   0   63.16    3.37
   0  14   0   57.82    3.44
   0  14  -1    2.46    0.95
   0  14   1    0.83    0.83
   0  14   1    3.45    0.86
   0  14  -1    2.66    0.79
   0  14  -1    0.60    0.66
   0  14   2   10.07    1.39
   0  14  -2    7.66    1.24
   0  14   2   10.07    1.21
   0  14  -2    8.44    1.15
   0  14  -2    8.82    1.12
   0  14  -3    6.57    1.10
   0  14   3    7.36    1.27
   0  14  -3    6.91    1.04
   0  14   3    6.40    1.08
   0  14  -3    7.94    1.06
   0  14   4    4.24    1.11
   0  14  -4    2.97    0.90
   0  14  -4    2.17    0.81
   0  14  -4    2.51    0.79
   0  14  -5  181.36    8.18
   0  14  -5  180.34    8.06
   0  14  -5  180.72    8.05
   0  14  -6   12.76    1.39
   0  14  -6   14.04    1.40
   0  14  -6   15.41    1.40
   0  14  -7    6.40    1.05
   0  14  -7    4.81    0.88
   0  14  -7    5.46    0.95
   0  14  -8   29.00    2.04
   0  14   8   27.51    1.93
   0  14  -8   27.96    1.95
   0  14  -9    1.27    0.79
   0  14   9    1.50    0.73
   0  14  -9    1.34    0.71
   0  14 -10   16.60    1.50
   0  14  10   15.21    1.31
   0  14 -10   15.55    1.39
   0  14 -11   83.61    4.33
   0  14  11   92.05    4.21
   0  14 -11   88.62    4.30
   0  14 -12   18.45    1.47
   0  14  12   17.21    1.28
   0  14 -12   14.93    1.35
   0  14 -13    4.40    0.81
   0  14  13    3.97    0.67
   0  14 -13    2.89    0.70
   0  14 -14    0.07    0.52
   0  14 -14   -0.20    0.50
   0  14 -15   27.83    1.68
   0  14 -16   15.64    1.05
   0  15   0   -0.40    0.76
   0  15   0   -0.09    0.62
   0  15   1    3.61    0.93
   0  15  -1    4.45    0.93
   0  15  -1    5.34    0.88
   0  15   1    6.46    0.93
   0  15   2   20.02    1.66
   0  15  -2   18.92    1.59
   0  15  -3   40.65    2.47
   0  15  -4    2.75    0.85
   0  15  -5   10.76    1.22
   0  15  -6   10.32    1.15
   0  15   6    9.68    1.05
   0  15  -7    0.70    0.69
   0  15   7    1.36    0.64
   0  15  -8   -0.17    0.63
   0  15   8    0.27    0.57
   0  15  -9   80.21    3.90
   0  15 -10    5.16    0.84
   0  15 -11   16.15    1.26
   0  15 -12    0.12    0.46
   0  15 -13   42.27    2.14
   0  16   0    4.38    0.80
   0  16  -1   66.26    3.31
   0  16  -2    2.92    0.74
   0  16  -3   21.29    1.49
   0  16  -4    0.76    0.65
   0  16  -5    5.69    0.81
   0  16  -6   28.86    1.75
   0  16  -7   16.58    1.21
   0  16  -8    1.76    0.53
   0  16  -9   22.51    1.37
   0  16 -10   21.17    1.22
  -1   0  27   80.26    3.52
  -1   0  26    0.36    0.41
  -1   0  26   -0.46    0.51
  -1   0  25   81.66    4.04
  -1   0  24    0.50    0.60
  -1   0  23   11.57    1.27
  -1   0  22    0.65    0.60
  -1   0  21   41.97    4.14
   1   0 -21   46.98    5.10
  -1   0  21   46.59    2.76
  -1   0  20    0.52    0.58
  -1   0  20   -1.04    1.53
  -1   0  20    0.38    1.11
   1   0 -20    0.53    1.40
  -1   0  19  148.51    9.77
  -1   0  19  149.72    9.06
  -1   0  19  151.99    6.89
  -1   0  18   -0.09    0.65
  -1   0  18    0.47    1.25
  -1   0  18   -0.37    1.12
  -1   0  17  478.58   23.15
  -1   0  17  491.64   20.00
  -1   0  16    0.40    1.16
  -1   0  16    0.31    0.46
  -1   0  15  235.87    9.97
  -1   0  15  246.75   12.61
  -1   0  14    0.32    1.17
  -1   0  13  463.89   20.95
  -1   0  12   -0.26    0.99
  -1   0  11  201.64   10.02
  -1   0  10   -0.61    0.85
  -1   0   9  172.62    8.43
  -1   0   8    0.16    0.74
  -1   0   7 1592.99   63.68
  -1   0   6   -0.35    0.80
  -1   0   5   23.12    1.81
  -1   0   4   -0.52    0.59
   1   0  -3  825.14   32.24
  -1   0   3  786.96   32.27
   1   0  -2    0.23    0.33
   1   0  -2    0.02    0.12
   1   0  -1  931.53   36.95
   1   0   0    0.35    0.30
  -1   0  -1  328.64   12.42
   1   0   1  281.71   12.43
  -1   0  -2   -0.10    0.33
   1   0   3 4282.64  167.92
  -1   0  -3 4292.40  168.22
   1   0   4    0.24    0.40
   1   0   5 3719.08  146.09
   1   0   6    0.25    0.51
   1   0   7   58.86    3.19
   1   0   8    0.12    0.62
  -1   0  -9  111.34    5.70
   1   0   9  107.67    5.49
  -1   0 -10    0.52    0.84
   1   0  10    0.60    0.81
  -1   0 -11  301.91   14.08
   1   0  11  318.93   13.83
   1   0  12    0.18    0.80
  -1   0 -12    1.12    0.95
   1   0  13   13.67    1.74
  -1   0 -13   13.14    1.86
   1   0  14    0.86    0.84
  -1   0 -14   -0.28    1.09
   1   0  15   71.87    3.60
   1   0  15   85.13    5.70
  -1   0 -15   79.55    5.40
   1   0  15   70.96    4.67
   1   0  15   70.83    3.63
   1   0  16    0.39    1.23
  -1   0 -16    0.35    1.22
   1   0  16    0.49    0.74
  -1   0 -16   -0.38    1.01
   1   0  16    0.09    0.48
  -1   0 -17   74.42    5.68
   1   0  17   70.91    5.91
   1   0  17   78.74    5.96
   1   0  17   68.41    3.68
  -1   0 -17   70.90    5.76
   1   0  18   -0.46    1.14
  -1   0 -18    0.44    1.17
   1   0  18   -0.49    1.13
   1   0  18   -0.22    0.66
   1   0  19   34.72    4.29
   1   0  19   39.03    4.42
  -1   0 -19   39.92    4.31
   1   0  19   35.26    2.38
   1   0  20   -0.51    1.27
  -1   0 -20   -0.48    1.11
   1   0  20    0.53    1.14
   1   0  20   -0.36    0.78
   1   0  21   92.12    7.17
   1   0  21   73.68    4.10
   1   0  21   81.24    6.78
   1   0  22    0.10    0.52
   1   0  22   -0.12    0.78
   1   0  23  161.62    7.18
   1   0  24    0.22    0.43
   1   0  25    8.50    0.99
   1   0  26    0.21    0.45
   1   0  27  110.80    4.86
   1   0  28    0.16    0.25
  -1   1  28   36.11    1.82
  -1   1  27    1.12    0.39
  -1  -1  26   26.84    1.76
  -1  -1  26   27.01    1.56
  -1  -1  25   57.50    3.06
  -1  -1  24    0.49    0.61
  -1  -1  23   -0.21    0.72
  -1  -1  22    0.66    0.55
   1  -1 -21   25.96    3.81
  -1   1  21   22.89    3.09
  -1   1  21   23.75    1.71
  -1  -1  21   24.50    3.69
  -1  -1  21   23.89    1.84
  -1   1  20   70.25    3.61
  -1  -1  20   69.79    6.27
   1  -1 -20   71.30    6.39
  -1   1  20   67.85    5.55
  -1  -1  20   75.66    5.61
  -1  -1  20   70.36    3.71
  -1   1  19    4.97    0.85
  -1  -1  19    7.01    0.91
  -1  -1  19    6.54    2.09
  -1   1  19    7.39    2.01
  -1  -1  19    5.91    1.77
  -1  -1  18   71.00    6.02
  -1   1  18   78.41    5.78
  -1  -1  18   71.21    3.64
  -1   1  18   68.02    3.53
  -1   1  17   26.31    3.20
  -1   1  17   21.98    1.61
  -1  -1  17   26.50    3.45
  -1  -1  17   25.83    1.71
  -1  -1  16   32.50    3.63
  -1   1  16   32.35    2.02
  -1   1  16   39.55    3.73
  -1  -1  16   36.53    2.09
  -1  -1  15   24.51    1.55
  -1  -1  15   24.33    2.96
  -1  -1  14  151.12    8.63
  -1  -1  13  121.70    7.14
  -1  -1  12  137.15    7.54
  -1  -1  11  155.92    8.10
  -1  -1  10   97.62    5.50
  -1  -1   9  155.44    7.64
  -1   1   8   77.87    4.56
  -1  -1   8   81.54    4.46
  -1   1   7  366.26   15.87
  -1  -1   7  370.26   15.68
  -1  -1   6    3.16    0.73
  -1   1   6    1.17    0.82
  -1  -1   5   12.83    1.21
  -1   1   5   11.13    1.36
  -1  -1   4   -0.15    0.55
  -1   1   4    0.39    0.66
  -1  -1   3   61.74    3.10
   1   1  -3   63.55    2.91
   1  -1  -3   67.10    3.17
  -1  -1   2   72.89    3.38
  -1  -1   2   71.76    3.41
   1  -1  -2   76.08    3.45
   1   1  -2   73.56    3.25
  -1  -1   1   92.51    4.12
   1  -1  -1   90.33    4.12
  -1   1   1   93.82    3.80
   1  -1   0   73.81    3.37
   1  -1   1 1243.89   49.16
  -1  -1  -2  131.19    5.49
   1  -1   2  136.81    5.88
  -1   1  -3  468.09   19.33
  -1  -1  -3  477.38   18.96
   1  -1   3  472.27   19.33
  -1   1  -4   36.82    2.30
   1   1   4   40.47    2.19
   1   1   5   42.14    2.43
   1   1   6  730.47   28.73
   1   1   6  688.14   28.72
   1   1   7  645.25   25.94
   1   1   7  621.56   25.94
   1   1   8  254.90   10.92
   1   1   8  235.15   10.84
   1   1   9  154.41    7.50
   1   1   9  143.32    7.39
  -1  -1  -9  169.03    7.62
   1  -1  10   61.25    3.98
   1   1  10   63.10    4.01
  -1  -1 -10   68.57    4.05
   1   1  10   63.17    3.93
   1  -1  11   89.02    5.35
   1   1  11   90.62    5.32
  -1  -1 -11   90.85    5.32
   1   1  11   93.53    5.24
   1   1  12   39.73    3.33
   1  -1  12   48.98    3.59
   1   1  12   41.71    3.20
  -1  -1 -12   41.36    3.35
   1   1  13   69.12    4.76
   1  -1  13   60.26    4.61
   1   1  13   71.96    4.48
   1  -1  13   65.32    4.09
  -1  -1 -13   68.50    4.66
   1   1  14   33.54    3.27
  -1  -1 -14   36.61    3.28
   1   1  14   31.39    2.92
   1  -1  14   27.32    2.54
  -1   1 -14   35.19    3.50
   1   1  15   75.32    5.51
   1   1  15   72.79    3.64
  -1  -1 -15   80.72    5.48
   1  -1  15   70.89    4.56
   1   1  15   84.74    5.11
  -1   1 -15   77.99    5.69
   1  -1  15   66.44    3.59
   1  -1  16  104.47    6.30
   1   1  16  114.93    6.82
  -1  -1 -16  131.01    7.67
   1   1  16  123.94    7.74
   1   1  16  115.80    5.42
   1  -1  16  124.63    8.07
   1  -1  16  110.48    5.43
  -1  -1 -16  134.13    7.73
  -1   1 -16  122.25    7.88
  -1  -1 -17  279.73   13.96
   1   1  17  255.99   12.91
   1  -1  17  292.61   14.72
   1   1  17  268.82   14.18
   1  -1  17  255.77   11.40
  -1  -1 -17  269.00   13.85
  -1   1 -17  286.73   14.56
   1  -1  18   24.49    3.45
   1   1  18   11.92    2.47
  -1   1 -18   16.11    2.84
  -1  -1 -18   20.49    2.89
   1  -1  18   14.72    1.47
   1   1  19    0.49    1.22
   1  -1  19    1.03    1.20
   1  -1  19    0.24    0.67
  -1   1 -19    0.99    1.31
   1  -1  20    1.59    1.40
   1   1  20    1.02    1.49
   1  -1  20    0.48    0.63
  -1   1 -20    1.53    1.42
   1   1  21    7.71    2.20
   1  -1  21    9.09    2.18
   1  -1  21    8.18    1.19
  -1   1 -21    9.64    2.30
   1   1  22    2.19    0.67
   1  -1  22    2.29    0.64
   1  -1  22    1.54    0.82
   1   1  23   -0.09    0.55
   1   1  24    0.91    0.52
   1   1  24    2.12    0.71
   1   1  25    7.97    0.86
   1   1  25    8.56    1.02
   1   1  26   17.48    1.17
   1   1  26   19.69    1.36
   1  -1  27   63.65    2.96
   1   1  27   62.97    2.99
   1   1  28    1.45    0.32
   1   1  28    1.52    0.31
  -1   2  28    1.06    0.32
  -1  -2  28    1.18    0.35
  -1   2  27   34.97    1.87
  -1   2  27   37.74    1.97
  -1   2  26   18.45    1.34
  -1   2  26   21.74    1.46
  -1   2  25   -0.09    0.56
  -1  -2  25   -0.17    0.55
  -1   2  25   -0.08    0.53
  -1   2  24   54.78    3.05
  -1  -2  24   59.68    3.15
  -1  -2  23   59.14    3.24
  -1   2  23   57.91    3.20
  -1  -2  22  167.82    7.49
  -1   2  22  166.56    7.42
  -1   2  22  158.36    7.27
  -1   2  21   46.34    2.71
  -1  -2  21   48.81    5.12
   1  -2 -21   48.08    5.13
  -1   2  21   52.13    4.67
   1   2 -21   38.80    4.64
   1   2 -21   38.88    4.81
  -1  -2  21   50.36    2.86
  -1   2  21   48.97    2.81
  -1  -2  20   -0.21    0.60
  -1   2  20    0.31    0.66
  -1  -2  20   -1.05    1.53
   1   2 -20    1.03    1.28
  -1  -2  20   -0.36    0.99
   1  -2 -20    0.53    1.23
  -1   2  20    1.63    1.25
  -1   2  20   -0.29    0.67
  -1   2  19   12.12    2.37
  -1   2  19    7.40    1.03
  -1  -2  19   10.56    2.54
  -1   2  19   11.02    1.13
  -1  -2  19   12.93    1.18
  -1   2  18   65.98    3.35
  -1  -2  18   54.53    5.35
   1   2 -18   56.05    4.81
  -1   2  18   73.73    5.53
  -1  -2  18   67.29    3.40
  -1   2  18   58.67    3.28
  -1   2  17    8.11    0.98
  -1  -2  17    8.35    1.00
  -1   2  17    7.54    0.93
  -1  -2  17    9.57    2.19
  -1   2  17    7.63    2.15
   1   2 -17    8.77    1.86
  -1   2  17    4.12    1.58
  -1   2  16  213.39   12.07
  -1  -2  16  219.70   11.99
  -1   2  16  219.49    9.39
  -1   2  16  240.11   11.93
  -1  -2  16  222.85    9.38
  -1   2  16  213.41    9.32
  -1   2  15   18.35    2.70
  -1  -2  15   20.26    2.79
  -1   2  15   19.79    1.42
  -1   2  15   15.71    2.67
  -1   2  15   20.38    1.40
  -1  -2  15   20.92    1.40
  -1   2  14   41.84    3.77
  -1  -2  14   46.88    3.99
  -1   2  14   40.67    3.90
  -1   2  13   25.11    2.95
  -1  -2  13   25.04    2.73
  -1   2  12  323.38   15.20
  -1  -2  12  317.46   14.91
  -1  -2  11  256.86   12.20
  -1   2  11  262.44   12.54
  -1  -2  10   30.15    2.60
  -1  -2   9  125.94    6.47
  -1  -2   8  128.48    6.38
  -1  -2   7   76.23    4.08
  -1  -2   6   11.36    1.21
   1   2  -5   40.31    2.26
  -1  -2   5   33.93    2.14
   1   2  -4   87.89    4.05
  -1  -2   4   81.45    3.96
   1   2  -3  251.56   10.50
   1  -2  -3  256.13   10.52
   1   2  -3  246.89   10.50
  -1  -2   3  249.49   10.36
   1   2  -2   11.17    0.87
  -1   2   2    8.78    0.98
   1  -2  -2    9.24    0.83
   1   2  -2    8.94    0.85
  -1  -2   2    9.25    0.73
  -1   2   1   56.09    2.55
  -1   2   1   47.71    2.35
  -1   2   1   49.66    2.41
  -1  -2   1   49.48    2.42
   1  -2   0  195.65    8.36
   1   2   0  197.01    8.35
  -1   2   0  210.42    8.34
  -1   2   0  203.22    8.37
   1  -2   1   54.67    2.52
   1   2   1   51.18    2.49
  -1   2  -1   49.67    2.81
   1   2   2   54.94    2.75
   1  -2   2   53.74    2.77
   1  -2   3 3504.59  130.78
   1   2   3 3501.89  130.77
  -1  -2  -3 3263.46  130.14
   1   2   3 3248.81  130.35
   1   2   4   17.04    1.41
   1  -2   4   18.40    1.48
   1   2   4   17.08    1.19
   1   2   5 1091.39   43.56
  -1   2  -5 1073.17   44.04
   1   2   5 1113.71   43.88
   1   2   6 3368.45  131.20
  -1   2  -6 3309.15  131.65
   1   2   6 3296.84  131.46
   1   2   7   68.37    3.62
  -1   2  -7   58.90    3.85
   1   2   7   67.44    3.84
   1   2   8    0.99    0.76
  -1  -2  -8    0.68    0.78
   1   2   8    0.33    0.80
  -1   2  -8    0.40    0.68
   1   2   9 1021.24   41.67
  -1  -2  -9 1004.47   41.57
  -1   2  -9 1083.47   41.60
   1   2   9  977.51   41.75
   1   2  10  589.16   24.04
   1  -2  10  579.66   24.07
  -1  -2 -10  564.92   23.87
  -1   2 -10  572.61   23.87
   1   2  10  520.51   23.93
   1  -2  11   27.08    2.57
   1   2  11   25.00    2.52
  -1   2 -11   22.04    2.61
   1   2  11   26.49    2.52
  -1   2 -11   24.43    2.38
  -1  -2 -11   29.99    2.64
   1   2  12  737.44   31.47
   1  -2  12  738.52   31.51
  -1   2 -12  751.38   32.05
  -1  -2 -12  738.23   31.35
   1   2  12  736.10   31.39
  -1   2 -12  757.77   31.30
   1   2  13    0.28    0.96
   1  -2  13    0.28    1.14
  -1  -2 -13    1.03    1.07
   1   2  13    0.25    0.92
  -1   2 -13    0.25    0.89
  -1   2 -13    1.00    1.14
   1  -2  14  210.83   11.13
   1   2  14  226.06   11.30
   1   2  14  217.03    9.15
   1  -2  14  197.33    9.95
  -1  -2 -14  226.94   11.10
  -1   2 -14  212.18   10.88
   1   2  14  227.19   10.95
  -1   2 -14  207.92   11.62
   1   2  14  217.49    9.13
   1  -2  14  204.95    9.11
   1  -2  15   12.45    2.26
   1   2  15   12.97    2.25
   1   2  15   16.04    1.37
  -1   2 -15   17.92    2.43
   1  -2  15   17.26    1.87
  -1  -2 -15   15.02    2.27
   1   2  15   18.87    2.33
   1  -2  15   15.30    1.32
   1   2  15   16.61    1.32
   1   2  16  104.03    6.63
  -1   2 -16  120.60    7.16
  -1  -2 -16  113.27    7.19
   1   2  16  105.63    7.19
   1  -2  16  110.91    7.39
   1   2  16  106.52    5.12
   1  -2  16  101.45    5.11
  -1   2 -16  109.70    7.69
  -1  -2 -16  114.27    7.03
   1  -2  16  116.15    7.70
   1   2  16  119.76    7.72
   1   2  16  109.51    5.16
   1   2  17    0.41    0.59
  -1  -2 -17    2.47    1.20
  -1   2 -17    1.90    1.62
   1   2  17    1.28    1.35
   1  -2  17    0.87    1.27
   1   2  17    1.79    1.43
   1  -2  17    1.85    1.53
   1  -2  17    0.96    0.60
   1   2  17    0.92    0.58
   1   2  18   51.90    5.03
   1  -2  18   66.95    5.62
   1  -2  18   49.04    3.05
   1   2  18   53.87    3.09
  -1   2 -18   55.04    5.36
   1   2  18   52.84    5.12
   1  -2  18   62.60    5.63
   1   2  18   60.02    3.09
   1   2  18   52.92    3.07
   1   2  19   17.23    1.46
   1   2  19   15.40    2.88
   1   2  19   18.45    3.01
   1  -2  19   19.63    3.22
  -1   2 -19   14.29    2.94
   1  -2  19   16.30    1.55
   1   2  19   14.71    1.44
   1  -2  19   16.06    2.87
   1   2  20   46.14    2.62
   1   2  20   42.12    4.67
   1  -2  20   42.72    4.75
   1  -2  20   48.68    5.08
   1   2  20   49.56    5.03
   1   2  20   39.68    2.64
  -1   2 -20   40.51    4.74
   1  -2  20   45.80    2.79
   1  -2  21    2.12    1.32
   1   2  21    2.57    1.50
   1   2  21    1.51    0.76
   1  -2  21    1.21    0.70
   1   2  21    1.12    0.61
   1   2  22   52.64    3.01
   1   2  23    4.92    0.96
   1   2  23    6.23    0.95
   1   2  24   61.47    3.32
   1   2  24   61.63    3.20
   1   2  25    1.89    0.65
   1   2  25    1.56    0.55
   1  -2  26    6.52    0.77
   1   2  26    8.28    0.85
   1   2  26    6.52    0.70
   1   2  27    3.19    0.51
   1  -2  27    3.02    0.47
  -1  -3  28   79.38    3.25
  -1   3  28   68.68    3.16
  -1   3  27   33.39    1.82
  -1   3  27   35.29    1.82
  -1   3  26   48.01    2.54
  -1   3  26   48.71    2.51
  -1   3  25    9.03    1.00
  -1   3  25    6.33    0.85
  -1  -3  25    6.82    0.89
  -1   3  24    1.89    0.69
  -1   3  24    1.14    0.62
  -1  -3  24    1.18    0.62
  -1   3  24    2.06    0.53
  -1   3  23   17.28    1.34
  -1   3  23   16.56    1.43
  -1  -3  23   19.23    1.54
  -1   3  23   18.03    1.56
  -1   3  22   24.32    1.78
  -1  -3  22   25.77    1.85
  -1   3  22   25.44    1.80
  -1   3  21    1.23    0.66
  -1  -3  21    1.48    0.70
  -1   3  21    0.91    0.64
  -1  -3  21    1.05    1.46
   1   3 -21    2.29    1.67
   1  -3 -21    0.52    1.11
   1   3 -21    1.00    1.32
  -1   3  20   14.10    1.41
  -1  -3  20   15.57    2.96
   1   3 -20   17.78    3.29
  -1  -3  20   14.97    1.40
  -1   3  20   19.22    1.49
  -1   3  20   11.82    2.37
   1   3 -20   12.55    2.61
   1  -3 -20   21.54    3.32
  -1   3  19   22.46    1.74
  -1   3  19   21.95    3.19
   1   3 -19   20.21    3.28
   1  -3 -19   19.37    3.15
  -1  -3  19   24.48    3.43
  -1  -3  19   22.96    1.68
  -1   3  19   21.67    1.66
  -1  -3  18  126.44    8.47
   1   3 -18  116.10    7.69
  -1   3  18  116.30    7.89
  -1   3  18  120.45    5.65
  -1   3  18  119.06    5.61
  -1  -3  18  122.79    5.66
  -1  -3  17   25.74    3.42
   1   3 -17   23.71    3.08
  -1   3  17   27.02    3.35
  -1   3  17   27.95    1.86
  -1  -3  17   26.28    1.81
  -1   3  17   26.04    1.76
  -1  -3  16   37.60    4.02
  -1   3  16   43.48    4.16
   1   3 -16   40.20    3.93
  -1  -3  16   40.56    2.27
  -1   3  16   37.19    2.19
  -1   3  16   39.07    2.31
  -1   3  15   70.35    3.52
  -1   3  15   67.81    3.39
   1   3 -15   68.93    5.18
  -1   3  15   67.96    5.24
  -1  -3  15   60.38    5.02
  -1   3  15   64.51    3.42
  -1  -3  15   68.78    3.33
  -1   3  15   65.04    3.26
  -1  -3  14   97.73    6.43
  -1   3  14   88.60    6.52
   1   3 -14  104.94    6.58
  -1   3  14  113.09    6.86
  -1   3  14   99.64    4.69
  -1   3  14   98.99    4.74
  -1   3  13   34.39    3.47
  -1  -3  13   35.57    3.30
   1   3 -13   33.45    3.32
  -1   3  13   37.28    3.54
  -1   3  12   55.91    4.39
  -1  -3  12   51.54    4.02
   1   3 -12   52.89    4.11
  -1   3  12   65.42    4.59
  -1   3  11    8.26    1.71
  -1  -3  11    7.38    1.43
   1   3 -11    9.27    1.72
  -1  -3  10  260.12   11.86
  -1   3  10  248.30   12.21
   1   3 -10  254.17   11.94
  -1   3   9  142.42    7.83
  -1  -3   9  156.82    7.53
  -1   3   9  145.33    7.96
   1   3  -9  156.94    7.64
  -1  -3   8    0.30    0.69
  -1   3   8    0.22    1.05
   1   3  -8    0.32    0.74
  -1  -3   7  225.17   10.02
   1   3  -7  223.81   10.19
  -1   3   7  228.71   10.75
  -1  -3   6   54.61    3.17
   1   3  -6   60.54    3.39
  -1   3   6   61.04    3.92
  -1  -3   5  116.30    5.45
   1   3  -5  118.72    5.70
  -1   3   5  124.49    6.22
  -1  -3   4  268.95   11.77
   1   3  -4  283.82   11.92
  -1   3   4  276.85   12.41
   1  -3  -4  307.29   12.04
   1   3  -4  288.60   12.13
  -1  -3   3   48.64    2.40
  -1   3   3   50.03    2.95
   1   3  -3   47.72    2.74
   1  -3  -3   50.28    2.58
   1   3  -3   48.52    2.52
  -1  -3   2   42.63    2.09
   1  -3  -2   47.75    2.34
   1   3  -2   45.20    2.30
  -1   3   2   48.33    2.64
  -1  -3   1  219.90    8.87
  -1   3   1  217.05    8.83
   1   3  -1  212.79    8.87
   1  -3  -1  203.53    8.87
  -1   3   1  221.15    9.18
  -1   3   1  212.73    9.07
   1   3   0  411.53   16.99
   1  -3   0  413.41   17.00
  -1   3   0  437.25   17.31
   1   3   0  467.02   16.90
  -1  -3   0  381.58   16.98
  -1   3  -1   11.04    1.08
  -1   3  -2  212.63    8.96
   1   3   2  204.54    8.33
   1  -3   3   10.25    1.00
   1   3   3   10.94    1.01
   1   3   3   10.17    0.82
   1  -3   4  106.13    4.98
   1   3   4  110.35    5.02
  -1   3  -4   94.48    5.25
   1   3   4  101.20    4.68
   1  -3   5 1085.74   43.39
   1   3   5 1081.83   43.50
  -1   3  -5 1092.59   43.76
   1   3   5 1065.98   43.09
   1  -3   6  209.67    9.52
   1   3   6  211.98    9.29
  -1   3  -6  209.37    9.88
   1   3   7 1048.06   41.78
  -1   3  -7 1001.49   42.30
  -1   3  -7 1045.54   41.66
  -1  -3  -7 1031.53   41.64
   1   3   8  415.93   17.96
  -1   3  -8  418.64   18.50
   1   3   8  396.59   18.28
  -1   3  -8  431.73   17.85
  -1  -3  -8  435.14   17.86
   1   3   9  242.84   11.07
  -1   3  -9  248.48   11.64
   1   3   9  217.86   11.24
  -1  -3  -9  231.35   10.85
  -1   3  -9  258.58   10.98
   1   3  10  117.24    6.31
  -1   3 -10  111.16    6.73
  -1  -3 -10  123.20    6.24
  -1   3 -10  118.12    6.18
   1   3  10  108.76    6.47
   1   3  11   64.42    4.41
   1  -3  11   66.52    4.48
  -1   3 -11   64.10    4.81
   1   3  11   68.96    4.67
  -1  -3 -11   67.53    4.33
  -1   3 -11   75.01    4.45
   1  -3  12   43.38    3.55
   1   3  12   41.65    3.49
  -1   3 -12   40.31    3.84
  -1  -3 -12   42.72    3.40
   1   3  12   42.52    3.59
  -1   3 -12   46.50    3.43
   1   3  13  744.86   31.99
   1  -3  13  722.50   31.93
   1   3  13  765.07   32.01
  -1  -3 -13  727.73   31.58
  -1   3 -13  744.46   31.61
  -1   3 -13  763.83   32.72
   1  -3  14    0.75    0.49
   1   3  14    0.49    0.47
   1   3  14   -0.17    0.53
  -1   3 -14   -1.12    1.18
  -1  -3 -14    0.58    1.22
   1   3  14   -0.31    0.97
   1  -3  14   -0.66    1.09
   1   3  14    0.33    1.04
   1   3  14   -0.72    1.41
   1  -3  14   -0.36    1.01
  -1   3 -14    0.40    1.06
   1   3  15  100.00    4.89
  -1  -3 -15  100.46    6.54
  -1   3 -15  105.34    6.58
   1  -3  15   92.69    6.73
   1   3  15   97.01    6.70
   1  -3  15  104.88    7.12
   1   3  15  100.84    6.93
   1   3  15  105.25    4.88
   1  -3  15  107.23    4.93
  -1   3 -15  105.46    7.41
   1   3  16   53.49    2.95
  -1   3 -16   53.22    4.40
  -1  -3 -16   52.56    4.50
   1   3  16   46.07    4.56
   1  -3  16   57.45    4.90
   1  -3  16   53.68    4.95
   1   3  16   53.75    4.96
   1   3  16   49.32    2.85
   1  -3  16   52.87    2.94
  -1   3 -16   56.21    5.27
   1   3  17   40.11    4.22
   1  -3  17   45.87    4.59
   1   3  17   35.08    2.34
   1  -3  17   41.56    2.49
  -1   3 -17   37.69    4.45
   1  -3  17   44.13    4.51
   1   3  17   43.48    4.41
   1   3  17   36.33    2.37
   1  -3  18   43.55    4.72
   1   3  18   37.66    4.22
   1   3  18   37.06    2.42
  -1   3 -18   40.37    4.66
   1  -3  18   38.85    2.47
   1   3  18   38.22    4.31
   1  -3  18   43.83    4.68
   1   3  18   39.69    2.48
   1   3  19   92.96    7.33
   1  -3  19  111.06    7.93
   1  -3  19   99.62    5.04
  -1   3 -19  107.67    8.13
   1   3  19   95.84    4.95
   1   3  19   92.79    7.38
   1  -3  19  113.55    8.08
   1   3  19  105.20    4.98
   1  -3  20    0.24    0.63
   1   3  20   -0.23    0.68
  -1   3 -20    1.27    1.18
   1   3  20    0.63    0.59
   1  -3  20    1.04    1.37
   1  -3  20   -0.52    1.12
   1   3  20   -1.00    0.98
   1   3  20    0.95    1.44
  -1   3 -20    1.68    1.56
   1   3  21   50.60    2.97
   1   3  21   45.03    2.67
   1  -3  21   46.45    2.85
   1   3  21   45.11    2.77
   1   3  22    0.36    0.49
   1   3  22    0.48    0.72
   1   3  22   -0.33    0.62
   1   3  23    3.17    0.63
   1   3  23    3.40    0.84
   1   3  23    2.63    0.84
   1   3  24    0.61    0.57
   1   3  24    1.16    0.62
   1   3  25   10.07    0.99
   1   3  25   13.23    1.15
   1   3  26   16.84    1.16
   1   3  26   17.77    1.25
   1   3  27    6.55    0.55
   1   3  27    7.24    0.67
   1   3  27    8.20    0.71
   1  -3  27    6.62    0.59
  -1   4  27  171.05    6.91
  -1   4  27  164.22    6.87
   1   4 -27  158.47    6.87
  -1   4  26   23.33    1.44
  -1   4  26   20.94    1.40
  -1   4  25  121.29    5.16
  -1   4  25  116.49    5.11
  -1   4  24   31.43    1.85
  -1   4  24   32.48    2.04
  -1   4  24   28.34    1.87
  -1  -4  24   32.33    1.96
  -1   4  23   80.11    3.90
  -1   4  23   78.17    4.01
  -1   4  23   76.99    3.87
  -1  -4  23   76.45    3.90
  -1   4  22   32.57    2.10
  -1   4  22   31.96    2.20
  -1   4  22   30.83    2.04
  -1  -4  22   32.59    2.10
  -1   4  21  402.41   16.35
  -1   4  21  403.29   16.50
  -1  -4  21  385.62   16.30
  -1   4  21  375.95   16.23
  -1   4  20   25.92    1.90
   1  -4 -20   20.96    3.43
   1   4 -20   23.85    3.59
  -1   4  20   22.05    3.17
  -1  -4  20   24.89    3.57
  -1   4  20   23.30    1.71
  -1  -4  20   25.94    1.84
   1   4 -20   23.32    3.72
  -1  -4  19   77.15    6.70
  -1   4  19   79.76    6.59
   1   4 -19   87.20    7.01
   1  -4 -19   79.89    6.76
   1   4 -19   73.28    6.07
  -1  -4  19   98.85    4.51
   1   4 -19   87.48    7.54
  -1   4  19   89.62    4.36
  -1   4  19   92.02    4.50
  -1   4  18   10.60    1.20
   1  -4 -18    6.43    1.94
  -1   4  18   11.31    2.40
   1   4 -18    9.94    2.28
   1   4 -18    9.38    2.07
  -1  -4  18   14.68    2.70
  -1   4  18    8.81    1.04
  -1  -4  18   11.93    1.17
   1   4 -18   12.39    2.96
  -1  -4  17  336.34   16.98
   1   4 -17  319.16   16.92
   1   4 -17  325.54   16.62
  -1   4  17  344.27   16.94
   1  -4 -17  333.70   16.88
  -1   4  17  326.70   13.79
  -1  -4  17  336.14   13.86
  -1   4  17  330.57   13.92
  -1   4  16    0.18    0.64
  -1   4  16    1.58    0.79
   1   4 -16   -0.40    1.05
  -1   4  16   -0.41    1.35
  -1  -4  16    0.41    1.13
  -1   4  16    1.01    0.68
  -1   4  16    0.31    0.54
  -1  -4  16    0.25    0.53
  -1   4  15  273.95   11.14
  -1   4  15  257.29   11.24
  -1   4  15  281.89   13.95
   1   4 -15  248.25   13.49
  -1  -4  15  278.36   13.73
  -1   4  15  253.29   11.17
  -1  -4  15  267.40   11.01
  -1   4  15  254.02   10.93
  -1   4  14   30.88    2.05
   1   4 -14   35.89    3.58
  -1   4  14   30.45    3.41
  -1   4  14   32.12    2.01
  -1  -4  14   27.62    3.13
  -1  -4  14   30.35    1.81
  -1   4  14   29.56    1.76
  -1  -4  13   32.84    3.24
   1   4 -13   34.14    3.42
  -1  -4  12   40.20    3.38
   1   4 -12   32.27    3.22
  -1  -4  11    5.80    1.37
   1   4 -11    5.10    1.40
  -1  -4  10  732.36   30.47
  -1   4  10  698.49   31.35
   1   4 -10  745.21   30.90
  -1  -4   9   37.67    2.79
  -1   4   9   33.58    3.35
   1   4  -9   42.65    3.17
  -1  -4   8 1336.82   53.70
   1   4  -8 1372.69   54.14
  -1   4   8 1281.52   54.57
  -1  -4   7  386.56   16.72
  -1   4   7  393.71   17.70
   1   4  -7  410.04   17.20
  -1  -4   6  342.27   14.54
   1   4  -6  357.66   14.72
  -1   4   6  332.99   15.44
   1   4  -6  342.92   15.00
  -1  -4   5   20.52    1.52
  -1   4   5   18.18    2.03
   1   4  -5   21.46    1.60
   1  -4  -5   23.90    1.70
   1   4  -5   21.74    1.85
  -1  -4   4   16.90    1.24
  -1   4   4   17.79    1.81
   1   4  -4   16.80    1.30
   1   4  -4   19.02    1.72
   1  -4  -4   18.91    1.39
  -1  -4   3   20.76    1.35
   1   4  -3   28.64    1.59
   1  -4  -3   25.99    1.56
  -1   4   3   29.75    2.11
   1   4  -3   19.57    1.77
  -1  -4   2   16.00    0.96
   1   4  -2   20.65    1.41
   1  -4  -1   10.17    0.75
   1   4  -1    8.71    0.71
  -1   4   0  104.66    4.93
  -1   4   0   94.82    4.29
  -1  -4   0  101.70    4.33
   1   4   0  104.00    4.43
  -1   4   0  109.00    5.23
  -1   4  -1   83.27    4.42
  -1   4  -1   96.80    4.76
  -1   4  -2   53.33    3.11
  -1   4  -2   54.08    3.30
   1  -4   3  216.74    9.16
   1   4   3  209.78    9.10
   1  -4   4  182.60    7.93
   1   4   4  172.85    7.87
   1   4   5    1.46    0.61
   1   4   5    0.29    0.47
   1  -4   5    0.81    0.56
   1   4   6  271.07   11.69
   1   4   6  272.90   11.94
   1  -4   6  277.81   11.88
  -1   4  -6  270.39   11.56
  -1  -4  -6  257.21   11.48
   1   4   7   28.47    2.21
  -1   4  -7   27.86    1.52
   1   4   7   30.33    2.43
   1  -4   7   25.76    2.19
  -1  -4  -7   28.79    2.12
  -1   4  -7   30.44    2.15
  -1  -4  -8  269.26   12.28
  -1   4  -8  291.32   12.41
   1   4   8  284.39   12.88
   1  -4   8  286.08   12.73
  -1   4  -8  275.58   13.19
   1   4   8  276.83   12.55
  -1  -4  -9  194.90    8.97
  -1   4  -9  192.13    8.98
   1   4   9  183.44    9.40
   1  -4   9  203.86    9.47
  -1   4  -9  172.23    9.65
   1   4   9  188.74    9.20
  -1  -4 -10    8.16    1.42
  -1   4 -10   10.55    1.53
   1  -4  10    8.53    1.54
   1   4  10   10.12    1.70
  -1   4 -10   11.90    2.01
   1   4  10   10.63    1.62
  -1  -4 -11  329.88   15.24
  -1   4 -11  332.75   15.29
   1   4  11  330.16   15.86
   1  -4  11  383.76   16.12
  -1   4 -11  336.05   16.34
   1  -4  11  354.83   15.83
   1   4  11  327.97   15.59
  -1   4 -12  170.35    8.77
  -1  -4 -12  163.80    8.68
   1   4  12  168.43    9.06
   1  -4  12  172.47    9.17
   1  -4  12  177.63    9.38
   1   4  12  182.37    9.48
  -1   4 -12  165.37    9.68
   1   4  13   90.22    4.35
   1   4  13   84.00    4.39
  -1  -4 -13   95.27    5.77
  -1   4 -13   95.52    5.75
   1   4  13   97.57    6.16
   1  -4  13  101.74    6.29
   1   4  13  101.96    6.41
   1  -4  13  103.09    6.35
  -1   4 -13   85.63    6.47
   1   4  14   99.11    4.82
   1   4  14  102.12    4.91
  -1   4 -14   99.53    6.28
  -1  -4 -14  107.27    6.44
   1  -4  14   99.88    6.68
   1   4  14   97.49    6.60
   1  -4  14  127.15    7.31
   1   4  14  123.37    7.27
   1  -4  14  102.29    4.79
   1   4  14   96.31    4.75
  -1   4 -14  101.78    7.24
   1   4  15    7.49    0.91
   1  -4  15    7.26    0.97
   1   4  15    6.48    1.01
  -1   4 -15    6.50    1.66
  -1  -4 -15   10.44    1.93
   1  -4  15    5.33    1.80
   1  -4  15    5.99    1.81
   1   4  15    9.14    2.06
   1   4  15    5.93    1.78
  -1   4 -15    6.67    2.16
   1   4  16    2.49    0.82
  -1   4 -16    0.51    1.20
   1  -4  16    1.25    1.17
   1   4  16    1.99    1.16
   1  -4  16    1.72    1.20
   1   4  16    3.40    1.59
   1  -4  16    1.81    0.63
   1   4  16    3.13    0.68
  -1   4 -17  133.85    8.82
   1   4  17  134.28    6.20
   1   4  17  129.30    8.45
   1  -4  17  143.73    8.96
   1   4  17  133.87    8.75
   1  -4  17  141.19    8.94
   1   4  17  126.68    6.09
  -1   4 -17  125.21    9.21
   1  -4  17  128.19    6.12
   1  -4  18   -0.45    0.62
   1   4  18   -0.21    0.60
  -1   4 -18    0.47    1.36
   1   4  18   -0.27    0.67
   1   4  18    0.46    0.70
   1  -4  18    0.48    1.19
   1  -4  18   -0.48    1.12
   1   4  18   -0.44    1.09
   1   4  18   -0.47    1.17
  -1   4 -18   -0.57    1.80
   1   4  19    0.87    0.69
   1  -4  19    0.46    0.62
  -1   4 -19    1.37    1.34
   1   4  19    2.39    0.91
   1   4  19    1.51    0.84
   1   4  19    0.78    0.63
   1  -4  19    1.52    1.41
   1  -4  19    1.00    1.32
   1   4  19   -0.48    1.12
  -1   4 -19   -0.58    1.44
   1  -4  20   10.05    1.24
  -1   4 -20   12.74    2.58
   1   4  20   12.52    1.39
   1   4  20   11.15    1.23
   1  -4  20   10.28    2.35
   1   4  20   12.54    2.41
   1  -4  20   10.00    2.33
  -1   4 -20   13.20    2.81
   1   4  21   55.04    3.24
   1   4  21   53.46    3.04
   1   4  21   55.31    3.18
   1   4  22    9.54    1.21
   1   4  22    8.00    1.09
   1   4  23   33.54    2.17
   1   4  23   32.62    2.10
   1   4  23   29.43    1.91
   1   4  24   -0.19    0.41
   1   4  24    0.34    0.51
   1   4  24   -0.09    0.60
   1   4  25    1.47    0.55
   1   4  25    0.76    0.55
   1   4  26    1.72    0.45
   1   4  26    1.10    0.43
   1   4  26    2.08    0.48
  -1   4 -27   16.14    1.04
  -1   5  27    0.43    0.31
   1   5 -27    0.22    0.29
  -1   5  26   10.73    0.83
   1   5 -26    8.22    0.84
  -1   5  26    9.58    0.86
  -1   5  25   -0.27    0.38
  -1   5  25   -0.22    0.47
  -1   5  25    0.55    0.46
  -1   5  24   61.63    3.13
  -1   5  24   55.79    2.92
  -1   5  24   59.86    3.08
   1   5 -23   52.36    2.85
  -1   5  23   54.42    2.91
  -1  -5  23   51.49    2.81
  -1   5  23   57.24    3.01
  -1   5  22   20.14    1.63
  -1  -5  22   21.37    1.61
  -1   5  22   22.54    1.57
  -1   5  22   24.23    1.79
  -1   5  21   33.25    2.27
  -1  -5  21   38.13    2.25
  -1   5  21   33.57    2.13
  -1   5  21   36.73    2.39
  -1   5  20   71.87    3.82
  -1  -5  20   73.76    3.76
  -1   5  20   68.06    3.65
  -1   5  20   79.33    4.03
   1  -5 -19    0.45    1.18
   1   5 -19   -0.47    1.72
   1   5 -19    1.67    1.04
  -1   5  19    0.64    0.68
  -1   5  19    0.99    0.70
  -1  -5  19   -0.48    1.13
  -1  -5  19    1.73    0.57
  -1   5  19    1.01    0.52
   1   5 -18    1.41    1.31
   1  -5 -18    0.44    1.22
  -1   5  18   -0.45    1.33
   1   5 -18   -0.44    1.22
  -1   5  18    0.50    0.68
  -1   5  18    0.21    0.71
  -1  -5  18   -0.47    1.23
  -1  -5  18    0.65    0.49
  -1   5  18    0.71    0.48
  -1   5  17   19.61    1.70
  -1  -5  17   18.21    3.04
   1  -5 -17   19.61    2.82
   1   5 -17   16.82    2.98
  -1   5  17   17.14    3.04
   1   5 -17   15.55    2.74
  -1   5  17   15.87    1.36
  -1  -5  17   20.26    1.50
  -1   5  17   19.79    1.76
  -1   5  17   20.49    1.62
  -1   5  16   -0.10    0.66
  -1   5  16   -0.23    0.76
   1   5 -16    0.44    1.22
  -1   5  16    0.44    1.56
   1  -5 -16   -0.39    0.98
   1   5 -16    0.87    1.09
  -1  -5  16    0.41    1.20
  -1   5  16    0.54    0.67
  -1   5  16    1.26    0.47
  -1  -5  16    0.74    0.41
  -1   5  15    1.43    0.83
  -1   5  15    3.11    0.73
   1  -5 -15    2.18    1.20
  -1   5  15    2.57    1.69
   1   5 -15    2.04    1.08
   1   5 -15    1.27    1.06
  -1  -5  15    2.65    1.29
  -1   5  15    2.35    0.75
  -1  -5  15    2.43    0.56
  -1   5  15    1.67    0.54
  -1   5  14  104.94    5.10
   1  -5 -14  113.15    6.91
   1   5 -14   95.15    6.86
   1   5 -14  112.65    7.34
  -1  -5  14  124.34    7.18
  -1   5  14   99.35    4.98
  -1   5  14   99.44    4.70
  -1  -5  14  109.35    4.78
  -1  -5  13   49.34    3.97
   1   5 -13   43.53    4.03
   1   5 -13   38.24    3.97
  -1   5  13   42.40    2.48
  -1   5  13   43.05    2.57
  -1  -5  12    7.99    1.59
   1   5 -12    8.16    1.86
  -1   5  12    6.16    0.86
  -1   5  12    5.27    0.91
  -1  -5  11    0.48    0.90
  -1   5  11    1.07    1.38
   1   5 -11    1.23    1.15
  -1  -5  10  282.03   13.08
   1   5 -10  281.21   13.27
  -1   5  10  286.02   14.19
   1   5 -10  287.62   13.71
  -1  -5   9  208.11   10.28
   1  -5  -9  235.88   10.56
   1   5  -9  233.64   10.60
  -1   5   9  210.36   11.37
   1   5  -9  217.00   10.90
  -1  -5   8  371.56   16.02
  -1   5   8  358.95   17.14
   1   5  -8  360.03   16.05
   1  -5  -8  381.90   16.15
   1   5  -8  372.88   16.64
  -1  -5   7   25.99    2.04
  -1   5   7   27.89    2.89
   1   5  -7   24.51    2.39
   1  -5  -7   25.18    2.05
   1   5  -7   27.32    2.09
  -1  -5   6    8.65    1.10
   1   5  -6    9.54    1.11
   1   5  -6    7.64    1.42
  -1   5   6    8.71    1.75
   1  -5  -6   10.08    1.15
  -1  -5   5    4.00    0.71
  -1   5   5    3.32    1.20
   1  -5  -5    4.56    0.76
   1   5  -5    4.36    0.70
   1   5  -5    4.17    1.05
  -1  -5   4   39.80    2.24
   1   5  -4   42.01    2.95
   1   5  -4   38.27    2.24
   1  -5  -4   41.91    2.34
  -1  -5   3   19.60    1.25
   1   5  -3   23.61    1.77
  -1  -5   2  220.35    9.54
   1  -5  -2  234.17    9.61
   1   5  -2  242.76    9.64
   1   5  -1    9.07    0.96
   1   5   0   54.26    2.76
  -1   5   0   58.98    3.50
  -1   5  -1   77.09    3.38
  -1  -5  -1   80.90    3.40
  -1   5  -1   87.94    4.48
  -1   5  -2  230.11    9.93
  -1  -5  -2  214.43    8.55
  -1   5  -2  228.61    9.68
  -1   5  -2  196.98    8.52
  -1   5  -3    9.17    0.81
  -1  -5  -3   10.55    0.82
  -1   5  -3    9.56    1.31
  -1   5  -3   12.56    1.54
  -1   5  -4   31.23    1.83
  -1   5  -4   36.57    2.73
  -1   5  -4   32.89    1.65
  -1   5  -5 1347.08   54.93
  -1  -5  -5 1408.86   54.90
   1  -5   5 1339.29   55.16
   1   5   5 1319.63   55.20
  -1   5  -5 1442.31   56.26
  -1   5  -5 1416.51   54.51
  -1   5  -6   -0.32    0.58
  -1  -5  -6    0.30    0.55
   1  -5   6    0.27    0.58
   1   5   6   -0.15    0.65
  -1   5  -6    0.46    0.88
  -1   5  -6    0.37    0.42
  -1   5  -7  498.46   19.64
   1  -5   7  489.15   20.68
   1   5   7  461.71   20.77
  -1  -5  -7  477.47   20.27
  -1   5  -7  497.59   20.42
  -1   5  -7  490.43   21.27
   1  -5   8    0.18    0.53
   1   5   8    0.21    0.70
  -1   5  -8    0.25    0.98
  -1  -5  -8    0.28    0.65
  -1   5  -8    0.30    0.63
   1  -5   9   19.07    1.98
   1   5   9   16.21    1.89
   1   5   9   14.60    1.98
  -1  -5  -9   15.04    1.68
  -1   5  -9   16.48    2.20
  -1   5  -9   13.55    1.64
   1   5  10    6.94    1.38
   1   5  10    7.44    1.49
   1  -5  10    8.23    1.44
  -1   5 -10    8.55    1.42
  -1   5 -10    9.72    1.94
  -1  -5 -10    6.51    1.21
  -1  -5 -11  296.19   13.84
  -1   5 -11  288.94   14.99
  -1   5 -11  307.80   14.01
   1   5  11  308.64   14.37
   1  -5  11  328.89   14.61
   1  -5  11  326.48   14.58
   1   5  11  280.78   14.46
  -1   5 -11  310.89   15.37
  -1  -5 -12  638.53   27.57
  -1   5 -12  648.82   27.71
  -1   5 -12  622.21   28.90
   1   5  12  635.30   26.24
   1  -5  12  706.48   28.41
   1   5  12  643.52   28.11
   1   5  12  635.98   26.19
   1   5  12  658.28   28.50
   1  -5  12  708.53   28.46
  -1   5 -12  651.44   29.24
  -1   5 -13  373.20   18.40
  -1  -5 -13  367.46   16.97
  -1   5 -13  387.47   17.20
   1   5  13  341.68   15.71
   1   5  13  381.07   15.57
   1  -5  13  413.68   17.94
   1   5  13  399.64   17.68
   1   5  13  373.31   17.84
   1  -5  13  415.38   17.94
  -1   5 -13  393.09   18.79
   1  -5  13  358.60   15.33
  -1   5 -14   31.61    3.89
   1   5  14   35.68    2.44
   1   5  14   38.07    2.24
   1   5  14   36.37    2.28
   1  -5  14   34.74    3.64
   1  -5  14   36.18    3.64
   1   5  14   36.94    3.71
  -1   5 -14   27.57    3.79
   1   5  14   35.27    2.14
   1  -5  14   32.05    2.08
  -1   5 -15   92.35    6.82
   1   5  15   76.36    4.25
   1   5  15   80.29    4.10
   1   5  15   76.40    3.98
   1  -5  15   83.12    6.06
   1  -5  15   92.92    6.30
   1   5  15   85.92    6.21
   1  -5  15   77.94    3.93
   1   5  15   74.56    3.92
  -1   5 -15   75.19    6.53
  -1   5 -16   72.82    6.24
   1   5  16   82.78    4.23
   1   5  16   76.81    3.96
   1  -5  16   71.43    5.92
   1   5  16   79.18    6.12
   1  -5  16   68.05    5.79
   1  -5  16   71.61    3.80
  -1   5 -16   80.13    6.83
   1   5  16   71.66    3.80
  -1   5 -17   51.74    5.48
   1   5  17   65.73    3.75
   1   5  17   66.51    3.58
   1  -5  17   76.26    6.06
   1   5  17   64.15    5.61
   1  -5  17   58.07    5.39
   1   5  17   64.50    3.48
  -1   5 -17   61.90    6.17
   1  -5  17   66.57    3.51
   1  -5  18    5.90    0.95
   1   5  18    5.72    0.90
  -1   5 -18    4.91    1.85
   1   5  18    4.67    1.00
   1   5  18    6.58    1.07
   1  -5  18    6.26    2.00
   1  -5  18    6.03    1.84
   1   5  18    2.76    1.36
  -1   5 -18    5.30    1.95
  -1   5 -19  112.96    8.40
   1   5  19  133.41    6.26
   1   5  19  128.59    6.02
   1   5  19  122.76    6.00
   1  -5  19  132.28    8.92
   1  -5  19  115.03    8.39
   1   5  19  115.20    8.30
  -1   5 -19  126.44    9.41
   1   5  20   -0.26    0.72
   1   5  20    0.12    0.68
   1   5  20    0.33    0.61
   1   5  21   12.38    1.38
   1   5  21   12.98    1.37
   1   5  21   12.35    1.29
   1   5  22    5.88    1.01
   1   5  22    5.32    0.96
   1   5  22    4.44    0.79
   1   5  23    0.10    0.61
   1   5  23    0.47    0.60
   1   5  23    0.57    0.46
   1   5  24    1.76    0.63
   1   5  24    1.94    0.60
   1   5  24    1.93    0.48
   1   5  25   22.32    1.48
   1   5  25   24.59    1.54
   1   5  26   17.04    1.11
  -1   5 -26   17.82    1.19
  -1   6  26   44.09    2.21
   1   6 -26   45.79    2.21
  -1   6  25    7.56    0.81
  -1   6  25    7.44    0.70
   1   6 -25    8.12    0.87
  -1   6  24   15.89    1.23
   1   6 -24   15.10    1.31
  -1   6  24   15.78    1.19
  -1   6  23   11.90    1.14
  -1   6  23   11.06    1.10
  -1   6  23   12.56    1.14
   1   6 -23   10.53    1.05
  -1   6  22  267.10   11.19
  -1  -6  22  247.59   10.95
  -1   6  22  279.07   11.28
  -1   6  21  103.98    5.06
  -1  -6  21  103.73    4.88
  -1   6  21  107.37    5.15
  -1   6  20   27.62    1.95
  -1  -6  20   24.54    1.75
  -1   6  20   26.49    1.95
  -1   6  19   12.03    1.35
   1   6 -19   10.86    2.80
  -1  -6  19   12.84    1.17
  -1   6  19   11.52    1.24
  -1  -6  19   12.42    2.44
  -1   6  19    9.44    1.04
   1   6 -18   10.50    2.24
   1   6 -18    9.02    2.11
  -1   6  18   12.47    1.37
  -1   6  18   12.02    1.30
  -1  -6  18   11.33    2.40
  -1   6  18   10.87    2.07
   1   6 -18    7.80    2.34
  -1  -6  18   10.78    1.09
  -1   6  18   10.00    1.04
  -1   6  17    0.99    0.54
  -1  -6  17    1.19    0.56
   1   6 -17    0.47    1.17
   1   6 -17    1.34    1.18
  -1   6  17    1.40    0.66
  -1   6  17    1.68    0.74
  -1   6  17    1.58    0.98
  -1  -6  17    0.44    1.09
  -1   6  17    2.18    0.82
   1   6 -17    0.59    1.64
   1   6 -16  326.89   16.53
   1  -6 -16  294.43   15.40
   1   6 -16  308.12   16.03
  -1   6  16  322.11   13.45
  -1   6  16  318.00   13.41
  -1   6  16  321.50   13.21
  -1  -6  16  323.20   16.01
  -1   6  16  319.74   13.32
   1   6 -16  341.63   17.43
  -1   6  16  286.41   12.89
   1   6 -15  109.51    7.71
   1  -6 -15  121.82    7.55
   1   6 -15  110.76    8.06
  -1   6  15  123.05    5.88
  -1   6  15  121.35    5.84
  -1   6  15  122.55    5.65
  -1  -6  15  136.89    8.15
  -1   6  15  121.11    5.74
  -1   6  15  115.59    5.38
   1   6 -15  124.94    8.89
   1  -6 -14    8.07    1.65
   1   6 -14    7.95    1.74
   1   6 -14    8.35    2.05
  -1   6  14   11.08    1.24
  -1   6  14   10.66    1.30
  -1  -6  14   10.16    1.94
  -1   6  14    8.67    1.13
   1   6 -14   14.13    2.77
   1   6 -13   14.76    2.26
   1  -6 -13   15.71    2.18
   1   6 -13   11.12    2.22
  -1   6  13   12.53    1.34
  -1   6  13   16.68    1.55
  -1  -6  13   17.86    2.42
  -1   6  13   16.21    1.39
   1   6 -13   15.39    2.73
  -1   6  12   93.68    6.67
   1   6 -12   85.92    6.18
   1   6 -12   79.39    5.60
   1  -6 -12   80.71    5.34
  -1   6  12   79.40    4.22
  -1  -6  12   91.90    5.73
  -1   6  12   82.79    4.24
  -1   6  12   82.84    4.14
   1   6 -12   86.06    3.94
   1   6 -12   91.88    6.59
   1   6 -11   88.54    6.04
   1   6 -11   82.83    5.40
  -1   6  11   78.45    6.17
   1  -6 -11   79.91    5.15
   1   6 -11   87.17    6.28
  -1  -6  11   84.25    5.30
   1   6 -10  179.83    9.60
   1   6 -10  167.16    8.80
  -1   6  10  180.89   10.18
   1  -6 -10  162.16    8.64
   1   6 -10  185.15    9.92
  -1  -6  10  181.27    8.90
   1   6  -9    1.44    1.08
   1  -6  -9    2.26    0.78
  -1   6   9    1.08    1.45
   1   6  -9    1.35    0.72
   1   6  -9    3.11    1.29
  -1  -6   9    1.55    0.75
   1   6  -8   29.39    2.43
   1  -6  -8   33.98    2.56
   1   6  -8   38.87    3.31
   1   6  -8   35.41    3.28
  -1  -6   8   38.50    2.73
   1   6  -7    6.37    0.96
   1  -6  -7    6.69    1.00
   1   6  -7    4.83    1.37
   1   6  -7    7.33    1.50
  -1  -6   7    7.00    1.07
   1   6  -6  181.80    8.55
   1   6  -6  214.39    9.89
   1  -6  -6  186.60    8.63
   1   6  -6  219.12    9.80
  -1  -6   6  199.78    8.78
   1   6  -5   45.03    3.29
   1   6  -5   38.52    2.28
  -1  -6   5   41.81    2.47
   1   6  -4   45.50    2.32
  -1  -6   4   45.15    2.47
   1   6  -3   12.79    1.45
   1   6  -2   97.59    4.93
   1   6  -1   62.18    3.32
  -1   6   0    2.06    0.48
  -1   6  -1   17.30    1.93
  -1   6  -1   18.36    1.14
  -1   6  -2   53.23    3.57
  -1   6  -2   56.64    3.79
  -1   6  -2   54.73    2.60
  -1   6  -3   16.20    1.93
  -1   6  -3   16.31    1.85
  -1   6  -4   54.39    3.58
  -1   6  -4   45.78    2.40
  -1   6  -5   49.12    3.73
  -1  -6  -5   47.74    2.63
  -1   6  -5   50.59    2.69
  -1   6  -5   53.95    2.52
  -1   6  -6  148.16    6.98
  -1  -6  -6  151.98    6.93
   1   6   6  140.77    7.21
  -1   6  -6  174.83    8.60
  -1   6  -6  163.36    6.63
  -1  -6  -7  111.35    5.54
  -1   6  -7  111.84    5.64
   1   6   7  105.37    5.91
   1  -6   7  113.64    5.83
  -1   6  -7  127.32    7.09
  -1   6  -7  121.87    5.11
  -1  -6  -8   17.40    1.67
  -1   6  -8   21.43    1.91
  -1   6  -8   23.65    2.62
  -1   6  -8   26.59    2.87
   1  -6   8   17.25    1.85
   1   6   8   19.11    2.03
  -1   6  -9  161.23    8.84
  -1  -6  -9  158.36    7.55
  -1   6  -9  150.08    7.65
  -1   6  -9  178.30    9.33
   1   6   9  143.38    8.07
   1  -6   9  158.74    7.93
   1  -6  10   14.38    1.81
   1   6  10   11.83    1.89
  -1  -6 -10   11.41    1.49
  -1   6 -10   10.39    1.99
  -1   6 -10   11.24    1.62
   1  -6  11  101.56    6.16
  -1   6 -11  104.47    6.94
   1   6  11   92.97    4.56
   1  -6  11   98.91    5.92
   1   6  11   90.68    6.14
   1   6  11   94.67    4.69
   1   6  11  102.03    4.58
   1  -6  12  279.21   12.75
  -1   6 -12  223.30   13.02
   1   6  12  224.95   12.39
   1   6  12  247.34   10.53
   1  -6  12  267.12   12.45
   1   6  12  249.67   10.63
   1   6  12  239.55   10.45
   1  -6  13   56.02    4.43
  -1   6 -13   51.30    4.93
   1   6  13   39.71    4.05
   1  -6  13   38.16    3.78
   1   6  13   50.54    2.74
   1   6  13   48.39    2.82
   1   6  14   29.54    2.03
  -1   6 -14   27.00    3.76
   1  -6  14   27.44    3.25
   1   6  14   26.57    3.27
   1  -6  14   25.50    3.02
   1   6  14   24.16    1.76
   1   6  15    9.09    1.29
  -1   6 -15   13.35    2.71
   1   6  15   11.91    2.21
  -1   6 -15   11.05    2.56
   1  -6  15   14.06    2.41
  -1   6 -16   27.41    3.87
   1  -6  16   23.19    3.29
   1   6  16   26.46    3.31
  -1   6 -16   22.57    3.74
   1   6  17    5.78    1.05
  -1   6 -17    5.81    2.24
   1  -6  17    5.87    1.84
   1   6  17    7.84    1.97
  -1   6 -17    4.17    1.91
   1   6  18   41.23    2.60
  -1   6 -18   37.65    4.52
   1  -6  18   40.11    4.46
   1   6  18   44.05    4.36
  -1   6 -18   47.55    5.34
   1   6  19   84.68    4.56
   1   6  19   93.13    4.64
   1   6  19   95.08    4.75
   1   6  20    0.33    0.60
   1   6  20    0.12    0.71
   1   6  21    0.61    0.61
   1   6  21   -0.11    0.68
   1   6  22    8.94    1.03
   1   6  22   10.03    1.15
   1   6  22   10.13    1.10
   1   6  23    1.93    0.56
   1   6  23    2.28    0.68
   1   6  24   16.86    1.21
   1   6  24   19.98    1.36
   1   6  25    4.56    0.62
  -1   6 -25    4.19    0.66
   1   6  26    3.62    0.46
  -1   6 -26    4.60    0.51
   1   7 -26   19.36    1.07
  -1   7  25   18.03    1.15
   1   7 -25   21.59    1.30
  -1   7  24   66.87    3.18
  -1   7  24   67.07    3.23
   1   7 -24   64.78    3.28
  -1   7  23   -0.29    0.46
  -1   7  23    0.08    0.47
   1   7 -23   -0.22    0.44
  -1   7  23    0.72    0.54
   1   7 -23   -0.86    0.66
  -1   7  22    8.90    1.01
  -1   7  22    9.54    1.11
   1   7 -22   10.42    1.09
   1   7 -22   10.46    1.29
  -1   7  22   11.09    1.15
  -1   7  21   32.40    2.13
  -1   7  21   33.25    2.13
  -1   7  20   39.64    2.47
  -1   7  20   41.37    2.54
  -1   7  19   24.65    1.89
  -1   7  19   29.75    2.08
  -1   7  18    8.27    1.14
  -1   7  18    7.48    1.30
  -1   7  18    8.66    1.15
   1   7 -18   10.30    2.24
   1   7 -17    1.97    1.38
  -1   7  17    2.24    0.80
  -1   7  17    3.48    1.08
  -1   7  17    3.57    0.89
  -1   7  17    3.48    0.92
   1   7 -17    3.06    1.71
   1   7 -16   12.53    2.65
  -1   7  16   17.31    1.69
  -1   7  16   17.21    1.52
  -1   7  16   16.01    1.56
  -1   7  16   16.36    1.55
   1   7 -16   16.06    3.12
   1   7 -15  108.43    7.97
  -1   7  15  111.74    5.42
  -1   7  15   99.94    5.30
  -1   7  15  107.10    5.25
   1   7 -15  116.53    8.60
   1   7 -14  136.79    9.15
  -1   7  14  134.96    6.52
  -1   7  14  137.13    6.55
  -1   7  14  136.47    6.40
   1   7 -14  145.86    9.72
  -1   7  13   15.72    1.56
  -1   7  13   17.73    1.68
  -1  -7  13   19.89    2.58
   1   7 -13   15.53    2.81
   1   7 -13   20.51    3.13
  -1   7  12   18.90    1.59
  -1   7  12   14.24    1.49
  -1  -7  12   16.99    2.30
   1   7 -12   16.62    2.73
   1   7 -12   14.29    2.65
  -1   7  11   -0.22    0.51
  -1  -7  11    0.26    0.69
  -1   7  11    0.10    0.62
   1   7 -11    1.18    1.10
   1   7 -11    0.42    1.28
   1   7 -10  106.48    6.87
  -1  -7  10  107.38    5.96
  -1   7  10  100.20    4.74
   1   7 -10   92.61    4.53
   1   7 -10  118.36    7.21
  -1   7  10  100.19    4.82
   1   7  -9  153.12    8.87
  -1   7   9  153.70    6.92
   1   7  -9  152.58    6.78
   1   7  -9  165.46    9.15
  -1   7   9  164.68    7.05
  -1   7   9  156.80    7.11
   1   7  -8   96.36    6.22
   1   7  -8  100.85    6.37
   1   7  -7  165.91    9.12
   1   7  -7  176.08    9.16
   1   7  -6   19.52    2.23
   1   7  -5    3.19    0.98
   1   7  -4  124.50    6.54
   1   7  -3   86.03    4.77
  -1   7   2   -0.05    0.47
   1   7  -2    0.14    0.55
  -1   7   1    5.00    0.66
   1   7  -1    4.66    0.78
   1   7   0  292.11   12.31
  -1   7   0  313.72   12.37
  -1   7  -1  518.94   20.78
  -1   7  -1  510.83   22.31
  -1   7  -2  407.22   16.51
  -1   7  -2  408.20   18.14
  -1   7  -3   11.87    0.97
  -1   7  -3    9.04    1.59
  -1   7  -3   11.69    1.78
  -1   7  -4   19.23    2.26
  -1   7  -4   20.70    2.34
  -1   7  -5    9.72    1.69
  -1   7  -5   11.55    1.84
  -1   7  -6    1.50    0.99
  -1   7  -6    1.94    0.57
  -1   7  -7   40.81    2.29
  -1   7  -7   51.74    4.11
  -1   7  -8  114.60    7.32
   1   7   9    4.46    0.86
  -1   7  -9    4.58    1.59
  -1   7  -9    3.82    1.48
  -1   7 -10    2.49    1.37
  -1   7 -10    0.39    1.28
   1   7  10    1.58    0.72
   1   7  10    1.66    0.79
   1   7  10    1.90    0.63
   1  -7  10    2.16    1.04
   1   7  10    1.75    0.61
   1   7  10    1.81    0.89
   1   7  10    1.85    0.70
  -1   7 -11    6.77    1.97
  -1   7 -11    6.40    1.86
   1   7  11    6.72    0.92
   1  -7  11    7.66    1.63
   1   7  11    6.88    1.03
   1   7  11    8.11    1.00
   1   7  11    8.41    0.94
   1   7  11    6.90    1.07
  -1   7 -12  443.47   21.17
   1   7  12  420.75   17.48
   1   7  12  409.77   17.62
  -1   7 -12  415.31   20.73
   1  -7  12  442.32   19.76
   1   7  12  425.89   17.52
   1   7  12  432.04   17.81
  -1   7 -13   16.52    3.05
   1  -7  13   19.93    2.64
   1   7  13   18.15    1.65
   1   7  13   18.70    1.52
  -1   7 -13   18.82    3.14
   1   7  13   18.86    1.73
  -1   7 -14   12.71    2.74
   1  -7  14    9.04    1.96
   1   7  14    6.69    1.02
   1   7  14    9.71    1.30
  -1   7 -14    4.99    2.04
   1   7  14   11.09    1.34
   1   7  15    0.93    0.85
   1   7  15    0.11    0.68
  -1   7 -15   -0.55    1.60
   1   7  15    1.21    0.78
   1  -7  15    2.81    1.33
   1   7  16   25.26    2.02
  -1   7 -16   22.71    3.64
   1   7  16   29.82    2.15
   1  -7  16   24.05    3.28
   1   7  17   16.15    1.45
   1  -7  17   20.46    3.02
  -1   7 -17   17.97    3.20
   1   7  17   25.41    1.92
   1   7  18   27.58    2.06
   1   7  19   12.13    1.29
   1   7  19   11.94    1.33
   1   7  19   10.88    1.23
   1   7  20    1.39    0.62
   1   7  20    1.54    0.63
   1   7  21   25.35    1.82
   1   7  22   24.74    1.68
   1   7  23    3.81    0.67
  -1   7 -23    4.48    0.81
   1   7  23    4.32    0.75
   1   7  24    2.47    0.50
  -1   7 -24    2.63    0.63
   1   7  24    2.05    0.51
  -1   7 -25    6.55    0.68
   1   7  25    7.90    0.69
   1   8 -25   14.36    0.93
  -1   8  25   14.05    0.86
  -1   8  25   14.28    0.88
   1   8 -24    6.84    0.76
  -1   8  24    6.95    0.69
  -1   8  24    6.30    0.68
  -1   8  23    1.24    0.50
  -1   8  23    1.06    0.49
   1   8 -22   -0.24    0.49
  -1   8  22    0.62    0.53
  -1   8  22    0.46    0.55
  -1   8  22    1.11    0.57
   1   8 -21    0.58    0.54
  -1   8  21    0.17    0.63
  -1   8  21   -0.35    0.57
  -1   8  20   17.10    1.48
  -1   8  20   17.02    1.45
  -1   8  19    1.41    0.79
  -1   8  19    1.06    0.64
  -1   8  19    1.29    0.68
  -1   8  18    0.58    0.60
  -1   8  18    3.15    1.05
  -1   8  17  229.44    9.98
   1   8 -17  218.34   13.73
  -1   8  17  219.43    9.97
  -1   8  16   11.91    1.47
   1   8 -16   11.87    2.65
  -1   8  16   11.08    1.37
   1   8 -16   11.39    2.73
  -1   8  15   -0.31    0.68
  -1   8  15    0.26    0.92
   1   8 -15    0.52    1.30
  -1   8  15   -0.13    0.66
   1   8 -15   -1.17    1.78
  -1   8  14   -0.39    0.87
  -1   8  14    0.90    0.68
   1   8 -14   -1.03    1.43
  -1   8  14   -0.13    0.65
   1   8 -14    1.12    1.30
  -1   8  13   40.35    2.39
  -1   8  13   40.53    2.66
   1   8 -13   32.65    4.13
   1   8 -13   28.45    4.06
  -1   8  13   38.93    2.56
  -1   8  12    2.92    0.80
  -1   8  12    2.09    0.92
   1   8 -12    3.28    1.89
  -1   8  12    2.01    0.75
   1   8 -12    2.44    1.56
  -1   8  11   94.34    4.79
  -1   8  11   91.94    4.82
   1   8 -11  104.15    7.26
  -1   8  11  103.86    4.82
   1   8 -11   97.66    7.19
  -1   8  10   13.51    1.38
  -1   8  10   12.76    1.33
  -1   8  10   15.33    1.37
   1   8 -10   15.85    2.59
   1   8  -9   26.03    3.06
  -1   8   9   19.09    1.56
   1   8  -9   20.43    1.72
  -1   8   9   23.67    1.85
  -1   8   9   21.33    1.68
   1   8  -8   12.81    2.08
  -1   8   8   11.91    1.25
  -1   8   8   13.77    1.38
   1   8  -8   12.61    1.14
  -1   8   8   12.79    1.20
   1   8  -8   10.85    1.26
  -1   8   8   12.71    1.36
   1   8  -7    4.98    1.38
  -1   8   7    7.76    1.01
  -1   8   7    6.02    0.90
   1   8  -7    6.27    0.82
  -1   8   7    5.04    0.64
   1   8  -7    5.78    0.89
  -1   8   6   13.96    1.08
   1   8  -6   14.34    1.97
   1   8  -6   14.48    1.32
  -1   8   5    0.06    0.41
   1   8  -5   -0.23    0.54
  -1   8   4   54.89    2.73
   1   8  -4   53.93    3.73
  -1   8   3    1.56    0.54
   1   8  -3    0.89    0.63
  -1   8   2    2.63    0.60
   1   8  -2    4.17    0.83
   1   8  -1   80.86    3.87
  -1   8   1   87.69    3.92
   1   8   0  231.60   10.02
  -1   8   0  254.47   10.14
   1   8   1   39.19    2.08
  -1   8  -1   41.91    2.20
  -1   8  -2   34.62    1.94
  -1   8  -2   33.25    3.07
  -1   8  -3   80.02    3.76
  -1   8  -3   78.18    5.26
  -1   8  -4    7.33    1.56
  -1   8  -4    4.86    0.76
  -1   8  -5   23.47    2.74
  -1   8  -5   25.27    2.79
  -1   8  -6   30.55    3.33
  -1   8  -6   30.60    3.23
   1   8   6   38.93    2.34
   1   8   7  216.06    9.25
  -1   8  -7  226.36   11.68
   1   8   7  205.74    9.36
  -1   8  -7  211.35    9.28
   1   8   8   24.41    1.91
  -1   8  -8   23.97    1.77
   1   8   8   19.99    1.63
   1   8   8   23.47    1.53
   1   8   8   18.77    1.49
   1   8   8   21.98    1.52
  -1   8  -8   24.21    3.10
  -1   8  -9    2.47    0.77
   1   8   9    1.48    0.55
   1   8   9    1.85    0.71
   1   8   9    1.88    0.59
   1   8   9    1.21    0.58
   1  -8   9    0.78    0.76
   1   8   9    1.41    0.55
  -1   8  -9    1.27    1.23
   1   8  10  273.65   12.06
  -1   8 -10  295.78   14.77
   1   8  10  257.13   11.64
  -1   8 -10  300.57   15.03
   1   8  10  276.54   11.64
   1   8  10  282.49   11.86
   1  -8  10  327.57   13.81
   1   8  10  282.97   11.68
   1   8  10  262.21   11.71
   1   8  10  272.17   11.91
  -1   8 -11   16.64    2.87
  -1   8 -11   13.36    2.65
   1   8  11   17.78    1.70
   1   8  11   16.26    1.41
   1   8  11   15.07    1.52
   1   8  11   18.59    1.45
   1  -8  11   18.87    2.38
   1   8  11   17.71    1.45
   1   8  11   15.48    1.44
   1   8  11   18.44    1.65
   1   8  12   63.96    3.74
  -1   8 -12   59.04    5.66
   1   8  12   55.65    3.27
  -1   8 -12   74.13    6.36
   1   8  12   65.56    3.54
   1   8  12   67.78    3.40
   1  -8  12   58.13    4.79
   1   8  12   64.75    3.40
   1   8  12   62.23    3.46
   1   8  12   61.81    3.59
   1   8  13   39.17    2.51
  -1   8 -13   47.01    5.11
   1   8  13   44.20    2.59
   1   8  13   47.87    2.79
   1  -8  13   45.99    4.12
   1   8  13   50.39    3.06
  -1   8 -13   39.03    4.72
   1   8  13   35.72    2.55
   1   8  13   44.32    2.81
   1   8  14   49.40    2.89
   1   8  14   55.54    3.04
   1   8  14   58.29    3.19
  -1   8 -14   48.04    5.42
   1  -8  14   47.28    4.50
   1   8  14   51.13    3.31
  -1   8 -14   50.11    5.40
   1   8  14   56.59    3.29
   1   8  14   48.81    3.02
  -1   8 -15    0.56    1.40
   1   8  15    0.90    0.82
   1   8  15    0.38    0.55
   1   8  15    0.11    0.73
   1   8  15    0.35    0.86
   1  -8  15   -0.39    1.04
  -1   8 -15    0.60    1.39
   1   8  15    0.82    0.76
   1   8  15    0.59    0.61
   1   8  16   39.21    2.57
  -1   8 -16   46.65    5.37
   1   8  16   44.86    2.75
   1   8  16   38.50    2.38
   1   8  16   43.64    2.65
   1   8  16   44.65    2.80
   1   8  16   42.97    2.86
  -1   8 -16   38.10    4.66
   1   8  17  166.47    7.56
   1   8  17  172.67    7.68
   1   8  17  173.33    7.78
   1   8  17  155.07    7.45
   1   8  18   40.66    2.59
   1   8  18   37.71    2.48
   1   8  19    9.68    1.23
   1   8  19   10.41    1.22
  -1   8 -19   10.82    1.48
   1   8  20   15.97    1.48
   1   8  20   19.34    1.56
  -1   8 -20   16.97    1.70
   1   8  21   16.71    1.40
   1   8  21   16.68    1.37
  -1   8 -21   18.87    1.62
   1   8  22    4.84    0.74
  -1   8 -22    5.09    0.88
   1   8  23   67.34    3.13
  -1   8 -23   61.78    3.18
  -1   8 -24   -0.05    0.37
  -1   9  24   10.82    0.78
   1   9 -24   11.37    0.81
  -1   9  23    1.89    0.46
  -1   9  22   -0.13    0.41
   1   9 -22    0.07    0.39
  -1   9  21    1.74    0.58
  -1   9  21    3.07    0.60
   1   9 -21    2.47    0.64
  -1   9  20    1.16    0.58
   1   9 -20    0.10    0.54
  -1   9  19   27.70    1.85
  -1   9  18   24.16    1.93
  -1   9  18   20.76    1.60
  -1   9  17   10.76    1.21
  -1   9  17   11.34    1.42
  -1   9  17   11.66    1.23
  -1   9  16    1.11    0.92
  -1   9  16    0.41    0.69
  -1   9  16    1.34    0.65
  -1   9  15   36.57    2.51
  -1   9  15   33.63    2.23
  -1   9  15   35.74    2.32
   1   9 -15   29.03    4.30
   1   9 -14    1.16    0.96
  -1   9  14   -0.39    0.90
  -1   9  14    1.81    0.74
  -1   9  14    1.39    0.71
  -1   9  14    3.19    0.90
   1   9 -14    0.55    1.19
  -1   9  13  193.94    8.53
  -1   9  13  189.37    8.85
   1   9 -13  196.91   12.01
  -1   9  13  198.54    8.69
   1   9 -13  190.26    9.07
  -1   9  12   51.01    2.82
  -1   9  12   49.35    3.16
   1   9 -12   42.39    4.75
  -1   9  12   48.87    2.93
   1   9 -12   49.66    3.20
   1   9 -11   60.12    3.67
  -1   9  11   64.43    3.56
  -1   9  11   62.79    3.44
  -1   9  11   66.28    3.49
   1   9 -11   63.27    5.61
   1   9 -10   18.82    1.75
  -1   9  10   19.62    1.67
  -1   9  10   19.21    1.57
  -1   9  10   20.22    1.63
   1   9 -10   19.12    2.77
   1   9  -9  217.66   11.75
  -1   9   9  220.23    9.52
   1   9  -9  209.76    9.63
  -1   9   9  216.05    9.41
  -1   9   8   90.22    4.60
  -1   9   8   98.20    4.81
   1   9  -8   94.12    4.78
  -1   9   8   98.42    4.60
   1   9  -7   96.82    6.35
  -1   9   7  104.38    4.91
  -1   9   7   99.90    4.78
  -1   9   7   98.27    4.95
   1   9  -7   99.76    4.99
  -1   9   6    6.06    0.92
   1   9  -6    5.19    1.27
   1   9  -6    5.81    0.94
  -1   9   6    7.24    1.04
  -1   9   6    5.78    0.76
   1   9  -5    3.87    1.07
  -1   9   5    2.76    0.78
  -1   9   5    2.55    0.82
   1   9  -5    4.15    0.83
  -1   9   5    2.34    0.62
   1   9  -4   14.36    1.81
   1   9  -4   18.60    1.31
  -1   9   4   17.84    1.31
  -1   9   4   16.99    1.49
   1   9  -4   15.49    1.43
  -1   9   4   17.26    1.47
   1   9  -3   33.05    1.92
  -1   9   3   34.02    1.95
  -1   9   3   32.45    2.13
   1   9  -3   32.27    2.14
  -1   9   3   31.38    2.06
   1   9  -3   33.23    2.00
  -1   9   2  186.77    7.93
  -1   9   2  185.47    8.13
   1   9  -2  179.23    8.15
   1   9  -2  183.01    7.92
  -1   9   1   38.42    2.14
   1   9  -1   36.87    2.31
   1   9  -1   40.67    2.12
  -1   9   0    0.07    0.48
  -1   9   0    0.48    0.59
   1   9   0    0.53    0.41
   1   9   0    0.70    0.57
   1   9   1  170.98    7.62
  -1   9  -1  186.57    7.80
   1   9   1  188.71    8.07
  -1   9  -2    8.35    0.93
   1   9   2    8.81    1.08
  -1   9  -2    7.62    0.99
  -1   9  -3    2.19    0.69
   1   9   3    0.83    0.60
  -1   9  -3    1.42    0.65
   1   9   3    1.50    0.63
  -1   9  -4   91.64    4.28
  -1   9  -4   89.08    4.43
   1   9   4   88.77    4.51
  -1   9  -4   96.30    6.19
   1   9   4   88.69    4.37
   1   9   5    1.72    0.68
  -1   9  -5    3.22    0.74
   1   9   5    3.87    0.94
   1   9   5    3.00    0.61
  -1   9  -5    3.51    0.75
  -1   9  -5    2.41    1.10
   1   9   6   77.58    3.94
  -1   9  -6   84.80    4.23
   1   9   6   85.04    4.35
   1   9   6   80.27    3.97
  -1   9  -6   80.35    5.93
   1   9   6   86.97    4.20
   1   9   6   83.91    3.94
   1   9   6   81.83    4.02
  -1   9  -7  321.72   15.33
   1   9   7  290.28   12.50
  -1   9  -7  320.18   12.86
   1   9   7  307.65   12.95
   1   9   7  308.48   12.55
   1   9   7  280.05   12.40
  -1   9  -7  325.59   15.47
   1   9   7  300.96   12.48
   1   9   7  287.66   12.59
   1   9   8   15.62    1.43
   1   9   8   16.08    1.34
  -1   9  -8   16.55    1.55
   1   9   8   17.23    1.74
   1   9   8   16.23    1.35
   1   9   8   17.54    1.36
  -1   9  -8   19.04    2.82
   1   9   9   58.12    3.25
  -1   9  -9   66.50    3.62
  -1   9  -9   70.64    5.81
   1   9   9   65.46    3.31
   1   9   9   63.03    3.28
   1   9   9   62.68    3.50
   1   9  10  114.48    5.75
  -1   9 -10  132.03    6.21
   1   9  10  129.92    5.85
  -1   9 -10  122.95    8.65
   1   9  10  125.76    6.04
   1   9  10  133.14    5.87
   1   9  10  127.12    6.09
  -1   9 -11   32.95    4.09
  -1   9 -11   28.63    3.77
   1   9  11   28.53    1.94
  -1   9 -11   30.10    2.27
   1   9  11   27.98    1.96
   1   9  11   30.23    2.14
   1   9  11   32.94    2.06
   1   9  11   26.78    2.13
   1   9  12   -0.37    0.52
  -1   9 -12   -1.05    1.46
   1   9  12   -0.59    0.87
   1   9  12   -0.20    0.68
  -1   9 -12   -0.14    0.82
   1   9  12    0.27    0.67
   1   9  12   -0.21    0.52
   1   9  13   35.67    2.21
  -1   9 -13   35.59    4.39
  -1   9 -13   38.64    4.73
   1   9  13   40.74    2.54
   1   9  13   34.88    2.30
   1   9  13   34.17    2.51
   1   9  13   33.29    2.29
  -1   9 -13   45.16    2.86
  -1   9 -14   11.13    1.54
   1   9  14    9.93    1.03
  -1   9 -14    7.87    2.35
   1   9  14   10.77    1.30
   1   9  14    8.88    1.16
  -1   9 -14   12.88    2.80
   1   9  14    8.61    1.23
   1   9  14    7.67    1.03
   1   9  15  106.88    5.36
  -1   9 -15   94.86    8.20
   1   9  15  106.44    5.27
   1   9  15  117.07    5.50
  -1   9 -15   94.59    8.09
  -1   9 -15  113.97    5.79
   1   9  15  113.71    5.55
   1   9  16   53.39    3.07
  -1   9 -16   50.04    3.26
   1   9  16   49.14    2.91
   1   9  16   45.01    2.78
   1   9  17   13.57    1.42
  -1   9 -17   15.82    1.74
   1   9  17   12.34    1.30
  -1   9 -18   36.07    2.59
   1   9  18   34.50    2.30
   1   9  18   34.59    2.30
   1   9  19    1.79    0.66
  -1   9 -19    1.28    0.86
   1   9  19    1.58    0.67
   1   9  20    3.75    0.71
  -1   9 -20    3.88    0.94
   1   9  20    2.48    0.66
  -1   9 -21   23.74    1.73
   1   9  21   24.80    1.58
   1   9  21   22.79    1.57
   1   9  22    0.54    0.45
  -1   9 -22    1.81    0.55
   1   9  22    0.82    0.47
   1   9  23    0.86    0.38
  -1   9 -23    1.15    0.43
   1   9  23    0.62    0.36
  -1  10  23    9.10    0.69
  -1  10  22   53.06    2.57
   1  10 -21   14.51    1.14
   1  10 -20   -0.17    0.46
  -1  10  20   -0.70    0.58
   1  10 -19   21.97    1.67
  -1  10  19   20.80    1.52
   1  10 -18    3.65    0.88
  -1  10  18    2.74    0.70
   1  10 -17    1.04    0.96
  -1  10  17    0.36    0.66
  -1  10  17   -0.11    0.84
   1  10 -16   45.42    3.06
  -1  10  16   43.39    2.58
  -1  10  16   45.85    2.81
  -1  10  15   17.07    1.48
  -1  10  15   18.91    1.61
   1  10 -15   17.36    1.90
  -1  10  15   18.41    1.53
  -1  10  15   19.32    1.79
  -1  10  14    5.79    0.92
  -1  10  14    7.15    1.07
   1  10 -14    4.67    1.16
  -1  10  14    6.72    0.98
  -1  10  14    5.25    1.20
   1  10 -13    6.17    1.30
  -1  10  13    5.94    0.90
  -1  10  13    5.33    1.02
   1  10 -13    2.48    1.33
  -1  10  13    7.67    1.03
  -1  10  13    5.25    1.16
   1  10 -12   20.24    1.91
  -1  10  12   14.01    1.38
  -1  10  12   17.25    1.56
   1  10 -12   15.05    2.73
  -1  10  12   18.79    1.50
  -1  10  11  195.66    8.66
   1  10 -11  194.58    9.03
  -1  10  11  195.32    8.76
  -1  10  11  203.22    8.55
  -1  10  10   33.67    2.08
  -1  10  10   33.98    2.33
   1  10 -10   32.77    2.43
  -1  10  10   34.50    2.22
  -1  10   9  105.22    5.13
   1  10  -9   99.32    5.25
  -1  10   9  104.78    5.03
  -1  10   8   35.91    2.39
   1  10  -8   39.86    2.60
  -1  10   8   34.07    2.25
  -1  10   7  113.33    5.54
  -1  10   7  115.74    5.67
   1  10  -7  114.28    5.68
  -1  10   7  115.91    5.42
  -1  10   6   59.37    3.28
  -1  10   6   56.99    3.16
  -1  10   6   61.19    3.41
   1  10  -6   61.87    3.45
  -1  10   5   -0.21    0.68
  -1  10   5    0.11    0.65
   1  10  -5    0.36    0.74
  -1  10   5    0.22    0.75
   1  10  -5    0.20    0.57
  -1  10   4    4.16    0.72
  -1  10   4    5.26    0.95
  -1  10   4    4.60    0.93
   1  10  -4    5.74    0.99
   1  10  -4    5.04    0.81
   1  10  -3   53.67    2.74
  -1  10   3   49.55    2.69
   1  10  -3   52.41    2.78
  -1  10   3   48.21    2.92
  -1  10   3   51.43    2.93
   1  10  -3   49.29    2.98
   1  10  -2    4.42    0.75
  -1  10   2    4.13    0.76
  -1  10   2    4.97    0.93
   1  10  -2    4.12    0.70
  -1  10   2    4.69    0.92
   1  10  -2    6.06    0.89
  -1  10   2    5.47    0.90
   1  10  -2    5.96    1.02
  -1  10   1   75.01    3.74
   1  10  -1   77.76    3.69
   1  10  -1   72.95    3.83
   1  10  -1   78.48    3.71
  -1  10   1   80.26    4.02
   1  10  -1   76.59    3.84
   1  10  -1   75.86    4.01
  -1  10   1   71.01    3.88
  -1  10   0    2.76    0.73
   1  10   0    5.84    0.74
   1  10   0    3.28    0.79
   1  10   0    2.69    0.57
   1  10   0    4.22    0.81
  -1  10   0    2.07    0.76
  -1  10   0    4.22    0.83
   1  10   0    6.04    0.93
   1  10   1   29.61    2.03
  -1  10  -1   31.88    2.13
   1  10   1   32.39    2.20
   1  10   1   27.00    1.93
  -1  10  -1   34.36    2.20
   1  10   1   30.92    1.88
  -1  10  -1   32.06    1.97
   1  10   2   28.11    1.90
   1  10   2   28.35    2.05
  -1  10  -2   25.68    1.87
   1  10   2   22.04    1.70
   1  10   2   23.78    1.62
  -1  10  -2   25.14    1.76
   1  10   3   49.41    2.80
  -1  10  -3   47.42    2.82
   1  10   3   50.13    2.96
   1  10   3   48.91    2.71
  -1  10  -3   48.55    2.73
   1  10   3   46.04    2.58
   1  10   4   84.93    4.28
  -1  10  -4  100.02    4.66
   1  10   4   96.15    4.76
   1  10   4   88.70    4.31
   1  10   4   92.17    4.55
   1  10   5   11.61    1.29
   1  10   5   11.86    1.14
   1  10   5   12.87    1.16
  -1  10  -5   11.76    1.30
   1  10   5   12.00    1.50
   1  10   5   10.92    1.07
   1  10   6  266.22   11.69
   1  10   6  271.80   11.85
  -1  10  -6  286.58   14.43
   1  10   6  282.70   11.76
   1  10   6  291.75   12.04
   1  10   6  267.45   11.65
   1  10   6  279.07   12.20
  -1  10  -6  305.46   12.15
   1  10   7    0.25    0.53
  -1  10  -7    0.41    0.82
   1  10   7    0.54    0.54
   1  10   7    0.97    0.65
   1  10   7    0.82    0.49
  -1  10  -7    2.51    0.84
   1  10   7    1.37    0.94
   1  10   8   74.41    3.85
   1  10   8   77.84    4.04
   1  10   8   87.15    4.20
  -1  10  -8   72.69    6.05
   1  10   8   70.23    3.84
   1  10   8   80.01    3.92
   1  10   8   83.19    4.46
  -1  10  -8   90.71    4.36
   1  10   9   65.12    3.48
   1  10   9   70.15    3.76
  -1  10  -9   70.21    5.98
   1  10   9   70.75    3.58
   1  10   9   65.81    3.74
   1  10   9   71.57    3.58
  -1  10  -9   73.11    3.92
   1  10  10   93.02    4.46
   1  10  10   91.67    4.73
   1  10  10   92.80    4.77
   1  10  10   95.38    4.56
  -1  10 -10  100.55    7.52
   1  10  10   90.60    4.75
   1  10  10   92.70    4.52
  -1  10 -10   95.65    4.90
   1  10  11   37.57    2.50
   1  10  11   34.69    2.46
   1  10  11   41.58    2.40
   1  10  11   41.39    2.57
   1  10  11   32.83    2.13
  -1  10 -11   42.17    2.73
  -1  10 -11   32.29    4.18
   1  10  12   -0.20    0.65
   1  10  12    0.59    0.77
   1  10  12    1.13    0.69
  -1  10 -12   -0.29    0.80
  -1  10 -12   -0.54    1.17
   1  10  12    0.39    0.64
   1  10  13   81.61    4.23
   1  10  13   86.91    4.41
  -1  10 -13   74.10    6.80
  -1  10 -13   89.19    4.68
   1  10  13   90.47    4.50
   1  10  13   78.50    4.41
   1  10  14    1.23    0.89
   1  10  14    2.69    0.81
   1  10  14    1.51    0.67
  -1  10 -14    1.34    0.89
   1  10  14    1.01    0.72
   1  10  15   16.45    1.56
   1  10  15   16.30    1.44
  -1  10 -15   15.95    1.74
   1  10  15   16.89    1.60
   1  10  15   18.60    1.61
   1  10  16  102.01    5.13
   1  10  16  109.36    5.24
  -1  10 -16  108.26    5.58
   1  10  16  109.12    5.31
   1  10  16  118.86    5.40
   1  10  17   -0.21    0.63
  -1  10 -17    0.13    0.82
   1  10  17   -0.21    0.62
  -1  10 -18   43.83    2.75
   1  10  18   43.25    2.50
  -1  10 -19   24.09    1.78
   1  10  19   21.41    1.54
  -1  10 -20    8.96    1.05
   1  10  20    8.27    0.86
   1  10  21    0.12    0.40
  -1  10 -21    0.21    0.50
  -1  10 -22   21.34    1.27
   1  10  22   19.95    1.22
  -1  11  21   72.01    3.26
  -1  11  20    3.81    0.61
   1  11 -19   -0.09    0.60
   1  11 -19    0.34    0.51
  -1  11  19   -0.25    0.47
  -1  11  19    0.41    0.43
   1  11 -18   19.48    1.59
  -1  11  18   20.35    1.42
   1  11 -18   19.28    1.68
  -1  11  18   22.46    1.51
  -1  11  17   11.16    1.11
  -1  11  17   10.27    1.03
   1  11 -17    9.00    1.35
  -1  11  16   20.09    1.66
  -1  11  16   19.14    1.46
   1  11 -16   20.62    1.91
  -1  11  15   29.38    1.91
  -1  11  15   27.98    1.97
   1  11 -15   29.41    2.34
   1  11 -15   31.59    2.32
  -1  11  14   25.49    1.74
  -1  11  14   21.34    1.72
   1  11 -14   23.79    2.09
   1  11 -14   26.41    2.11
  -1  11  13    1.00    0.64
   1  11 -13   -0.61    0.92
  -1  11  13    0.93    0.65
  -1  11  12   63.39    3.33
   1  11 -12   62.04    3.82
  -1  11  12   66.26    3.49
  -1  11  11  140.42    6.43
   1  11 -11  146.91    6.99
  -1  11  11  140.99    6.57
  -1  11  10  105.71    4.95
  -1  11  10  105.02    5.18
  -1  11  10  100.59    5.03
   1  11 -10  106.25    5.43
  -1  11   9   48.72    2.85
  -1  11   9   42.94    2.53
  -1  11   9   42.59    2.66
   1  11  -9   42.43    2.93
  -1  11   8   29.33    1.88
  -1  11   8   29.51    2.15
  -1  11   8   27.55    1.96
   1  11  -8   27.22    2.21
   1  11  -8   29.19    2.17
  -1  11   7   49.52    2.90
  -1  11   7   43.88    2.55
  -1  11   7   46.00    2.70
  -1  11   7   49.70    3.02
   1  11  -7   42.16    2.90
   1  11  -7   52.93    2.96
  -1  11   6   17.00    1.63
  -1  11   6   19.52    1.54
   1  11  -6   17.09    1.69
  -1  11   6   18.14    1.74
   1  11  -6   18.61    1.58
  -1  11   5   24.25    1.89
   1  11  -5   23.31    1.76
  -1  11   5   25.20    1.78
  -1  11   5   24.47    1.98
   1  11  -5   22.82    1.94
  -1  11   4   32.95    2.06
  -1  11   4   32.06    2.44
  -1  11   4   37.83    2.38
   1  11  -4   38.09    2.25
  -1  11   4   34.83    2.19
  -1  11   4   37.79    2.51
  -1  11   4   38.73    2.49
   1  11  -4   34.15    2.45
  -1  11   3   11.33    1.16
  -1  11   3   11.01    1.37
   1  11  -3   10.48    1.10
   1  11  -3    9.66    1.18
  -1  11   3   14.46    1.45
   1  11  -3   12.05    1.42
  -1  11   3   10.51    1.32
  -1  11   2   29.47    1.93
   1  11  -2   27.17    1.98
  -1  11   2   28.89    2.11
   1  11  -2   27.40    1.82
  -1  11   2   29.69    2.15
   1  11  -2   25.28    1.91
  -1  11   2   28.70    2.09
   1  11  -2   32.17    2.26
  -1  11   1    0.24    0.68
   1  11  -1    0.21    0.64
  -1  11   1    1.13    0.66
   1  11  -1    0.76    0.81
  -1  11   1    0.24    0.77
   1  11  -1    0.20    0.63
  -1  11   1    1.45    0.71
   1  11  -1    0.65    0.62
   1  11   0   65.12    3.52
   1  11   0   61.92    3.66
  -1  11   0   69.89    3.65
  -1  11   0   65.75    3.64
   1  11   0   61.13    3.42
  -1  11   0   66.07    3.44
   1  11   0   69.05    3.36
   1  11   1   16.61    1.53
  -1  11  -1   20.54    1.62
   1  11   1   16.74    1.63
   1  11   1   17.52    1.51
  -1  11  -1   18.76    1.68
   1  11   1   16.64    1.35
   1  11   2   52.89    2.97
  -1  11  -2   54.14    3.04
   1  11   2   51.07    3.14
   1  11   2   47.81    2.81
  -1  11  -2   49.13    3.02
   1  11   2   49.20    2.70
   1  11   3   23.31    1.82
   1  11   3   22.79    1.98
  -1  11  -3   22.27    1.84
  -1  11  -3   21.62    1.88
   1  11   3   23.32    1.59
   1  11   4    9.65    1.05
   1  11   4    8.00    1.34
  -1  11  -4   11.03    1.33
   1  11   4   12.62    1.36
   1  11   5    0.32    0.48
  -1  11  -5    0.84    0.73
   1  11   5    0.82    0.96
   1  11   5    0.69    0.77
   1  11   5    0.68    0.56
   1  11   6  213.73    9.18
   1  11   6  207.71    9.26
   1  11   6  223.94    9.80
  -1  11  -6  223.20    9.57
   1  11   6  204.17    9.09
   1  11   7    0.32    0.57
   1  11   7    0.08    0.50
   1  11   7    0.08    0.56
  -1  11  -7    0.13    0.76
   1  11   7    1.32    1.03
   1  11   8  305.59   13.34
   1  11   8  311.42   13.07
  -1  11  -8  324.01   13.55
  -1  11  -9    4.22    0.99
   1  11   9    3.24    0.76
   1  11   9    3.16    0.95
   1  11   9    2.07    0.66
  -1  11  -9    2.73    1.27
   1  11  10  201.49    8.85
   1  11  10  196.01    8.59
  -1  11 -10  198.62   11.75
  -1  11 -10  216.33    9.10
   1  11  10  194.29    8.85
   1  11  10  181.36    8.65
   1  11  11   66.16    3.44
  -1  11 -11   58.59    5.67
   1  11  11   66.49    3.62
  -1  11 -11   72.94    3.87
   1  11  11   61.54    3.53
   1  11  11   64.16    3.62
   1  11  12   21.14    1.61
   1  11  12   21.60    1.79
  -1  11 -12   21.76    1.94
   1  11  12   19.66    1.74
   1  11  13  184.33    8.29
   1  11  13  187.66    8.44
  -1  11 -13  186.17    8.72
   1  11  13  200.84    8.60
   1  11  14   32.60    2.14
  -1  11 -14   30.70    2.35
   1  11  14   31.58    2.18
   1  11  15    7.77    1.07
   1  11  15    7.29    0.98
  -1  11 -15    7.04    1.21
  -1  11 -16   50.54    3.09
   1  11  16   51.66    2.88
   1  11  17    0.71    0.58
  -1  11 -17    0.55    0.70
   1  11  18    3.03    0.66
  -1  11 -18    2.59    0.77
   1  11  19   -0.07    0.45
  -1  11 -19    0.24    0.53
  -1  11 -20   18.39    1.27
   1  11  20   17.31    1.17
  -1  11 -21    4.20    0.53
   1  12 -20    2.07    0.45
   1  12 -19    6.42    0.78
  -1  12  19    6.11    0.62
   1  12 -18    5.24    0.87
  -1  12  18    5.98    0.67
   1  12 -17   31.88    2.15
  -1  12  17   38.53    2.02
   1  12 -17   35.92    2.28
   1  12 -16    0.45    0.77
   1  12 -16    0.21    0.59
  -1  12  16    1.48    0.58
   1  12 -15   65.96    3.73
  -1  12  15   71.96    3.48
   1  12 -15   67.87    3.81
   1  12 -14   13.72    1.49
  -1  12  14   13.85    1.25
   1  12 -14   15.08    1.62
   1  12 -13   40.29    2.75
  -1  12  13   43.44    2.50
   1  12 -13   40.89    2.84
  -1  12  13   45.69    2.51
   1  12 -12    4.52    1.04
   1  12 -12    4.05    1.14
  -1  12  12    2.94    0.79
   1  12 -11    0.68    0.81
   1  12 -11   -0.14    0.93
  -1  12  11    0.19    0.62
   1  12 -10   90.67    4.70
  -1  12  10   88.15    4.36
   1  12 -10   87.48    4.74
   1  12  -9  133.25    6.38
  -1  12   9  131.10    6.21
  -1  12   9  131.33    6.07
   1  12  -9  131.30    6.49
   1  12  -8  380.99   16.01
  -1  12   8  380.78   15.92
  -1  12   8  378.46   15.75
   1  12  -8  372.20   16.14
   1  12  -7  165.35    7.25
  -1  12   7  145.92    7.15
  -1  12   7  164.23    7.49
  -1  12   7  155.51    7.04
   1  12  -7  152.40    7.39
  -1  12   6    3.33    0.74
   1  12  -6    2.89    0.73
  -1  12   6    3.08    0.98
  -1  12   6    2.58    0.82
   1  12  -6    3.10    0.85
  -1  12   6    2.95    1.05
   1  12  -6    2.84    1.02
   1  12  -5   89.55    4.43
  -1  12   5   91.74    4.75
  -1  12   5   90.82    4.56
   1  12  -5   92.61    4.54
  -1  12   5   90.29    4.38
  -1  12   5   88.09    4.66
   1  12  -5   83.04    4.67
  -1  12   4    5.68    0.90
  -1  12   4    5.63    1.17
  -1  12   4    4.29    0.97
   1  12  -4    2.99    0.84
   1  12  -4    4.16    0.89
  -1  12   4    4.82    1.12
   1  12  -4    5.19    1.12
   1  12  -4    4.97    0.81
  -1  12   3   69.25    3.66
  -1  12   3   65.23    3.78
   1  12  -3   65.72    3.61
   1  12  -3   68.60    3.61
  -1  12   3   80.71    3.96
  -1  12   3   68.98    3.50
  -1  12   3   66.09    3.74
   1  12  -3   65.54    3.83
   1  12  -3   63.83    3.41
  -1  12   2   22.15    1.87
   1  12  -2   19.62    1.67
   1  12  -2   18.16    1.73
  -1  12   2   19.85    1.77
   1  12  -2   18.29    1.60
  -1  12   2   20.70    1.54
  -1  12   2   23.67    1.88
   1  12  -1   32.71    2.24
  -1  12   1   34.77    2.42
   1  12  -1   31.71    2.35
  -1  12   1   30.70    2.27
   1  12  -1   34.33    2.20
  -1  12   1   39.06    2.46
  -1  12   1   28.93    1.98
  -1  12   0   19.26    1.68
   1  12   0   15.24    1.50
   1  12   0   12.92    1.34
  -1  12   0   15.35    1.55
  -1  12   0   17.05    1.60
   1  12   0   19.71    1.74
   1  12   1   77.82    4.09
  -1  12  -1   78.33    4.20
   1  12   1   75.05    3.81
   1  12   1   82.59    4.04
  -1  12  -1   81.83    4.25
  -1  12  -1   75.97    4.14
   1  12   1   81.19    4.33
   1  12   2   12.49    1.37
   1  12   2   10.69    1.11
  -1  12  -2   14.13    1.52
   1  12   2   15.20    1.66
  -1  12  -2   12.37    1.42
   1  12   3   40.35    2.50
   1  12   3   33.88    2.14
  -1  12  -3   38.67    2.58
   1  12   3   39.42    2.69
  -1  12  -3   36.99    2.47
   1  12   4   22.69    1.86
   1  12   4   22.22    1.58
   1  12   4   24.58    2.11
  -1  12  -4   23.41    1.91
  -1  12  -4   25.13    2.02
   1  12   5   37.15    2.23
  -1  12  -5   42.90    2.74
   1  12   5   45.29    2.96
  -1  12  -5   40.04    2.61
  -1  12  -6    0.13    0.84
  -1  12  -6    0.50    0.71
   1  12   6    0.73    1.01
  -1  12  -7   73.50    4.02
   1  12   8    0.22    0.78
  -1  12  -8   -0.13    0.77
   1  12   9   31.59    2.25
  -1  12  -9   35.84    2.44
   1  12  10   13.25    1.38
  -1  12 -10   11.78    1.45
   1  12  10   11.83    1.27
   1  12  11  121.12    5.71
   1  12  11  110.69    5.66
  -1  12 -12   -0.50    0.78
   1  12  12    0.10    0.75
   1  12  12   -0.11    0.60
  -1  12 -13    4.97    1.08
   1  12  13    4.94    0.85
   1  12  13    3.62    0.85
  -1  12 -14    0.46    0.81
   1  12  14    2.48    0.73
   1  12  14    0.66    0.54
  -1  12 -15    3.32    0.89
   1  12  15    4.52    0.75
  -1  12 -16    1.06    0.72
   1  12  16    1.82    0.57
  -1  12 -17   23.50    1.66
   1  12  17   26.27    1.58
  -1  12 -17   24.98    1.72
  -1  12 -18    0.74    0.53
   1  12  18    0.77    0.40
  -1  12 -19    7.32    0.72
  -1  12 -20    2.19    0.40
   1  13 -18   17.34    1.17
   1  13 -17    1.12    0.56
   1  13 -16   39.93    2.34
   1  13 -15    3.22    0.83
   1  13 -15    3.24    0.72
   1  13 -14   15.83    1.46
   1  13 -14   11.53    1.23
   1  13 -13   73.44    3.88
   1  13 -13   68.99    3.73
   1  13 -12   17.55    1.68
   1  13 -12   18.08    1.58
   1  13 -11   81.10    3.97
   1  13 -11   80.23    4.17
   1  13 -11   68.25    3.92
  -1  13  10  115.90    5.55
   1  13 -10  116.51    5.45
   1  13 -10  113.22    5.65
   1  13 -10  109.51    5.46
   1  13  -9  166.00    7.39
   1  13  -9  167.89    7.63
   1  13  -9  155.62    7.36
  -1  13   8   53.79    2.95
   1  13  -8   47.93    2.91
   1  13  -8   55.47    3.23
   1  13  -8   50.62    2.93
  -1  13   7   26.82    1.94
   1  13  -7   28.26    2.14
   1  13  -7   24.90    1.89
   1  13  -6   62.67    3.38
  -1  13   6   63.01    3.38
  -1  13   6   58.64    3.55
   1  13  -6   63.97    3.64
   1  13  -6   63.19    3.38
   1  13  -5   15.50    1.46
  -1  13   5   16.57    1.49
  -1  13   5   17.81    1.70
  -1  13   5   19.99    1.75
   1  13  -5   16.89    1.69
   1  13  -5   15.41    1.45
  -1  13   4    1.79    0.87
  -1  13   4    0.93    0.74
   1  13  -4    1.35    0.70
  -1  13   4    0.97    0.92
   1  13  -4    1.04    0.88
   1  13  -4    1.90    0.73
  -1  13   3    8.13    1.24
  -1  13   3    5.89    1.02
   1  13  -3    6.45    1.00
  -1  13   3    8.75    1.25
   1  13  -3    8.21    1.30
   1  13  -3    7.89    1.02
   1  13  -2    1.05    0.71
  -1  13   2    0.92    0.73
  -1  13   2    2.89    0.95
  -1  13   2    1.31    0.83
   1  13  -2    2.36    1.03
   1  13  -2    1.66    0.72
  -1  13   2    2.21    0.87
  -1  13   1   26.74    2.00
   1  13  -1   34.34    2.18
  -1  13   1   33.03    2.29
  -1  13   1   31.32    2.25
   1  13  -1   29.75    2.28
   1  13  -1   26.11    1.96
  -1  13   1   33.54    2.27
   1  13   0    5.96    1.00
  -1  13   0    6.09    1.16
   1  13   0    5.96    1.15
  -1  13   0    4.47    1.06
  -1  13   0    5.01    1.08
   1  13   0    7.16    1.00
   1  13   1   72.35    3.69
  -1  13  -1   72.62    3.84
   1  13   1   62.03    3.83
  -1  13  -1   64.67    3.69
  -1  13  -1   67.81    3.75
   1  13   2    6.30    1.05
  -1  13  -2    5.15    1.06
  -1  13  -2    4.57    0.99
   1  13   2    6.35    1.28
  -1  13  -2    4.77    1.02
  -1  13  -3   25.35    1.96
   1  13   3   21.39    1.77
  -1  13  -3   20.16    1.80
   1  13   3   23.94    2.09
  -1  13  -3   26.05    1.98
  -1  13  -4    3.27    0.96
   1  13   4    4.02    1.11
  -1  13  -4    3.87    0.98
  -1  13  -4    2.35    0.83
  -1  13  -5   -0.59    0.83
   1  13   5    0.84    1.09
  -1  13  -5   -0.12    0.79
  -1  13  -6   13.48    1.44
  -1  13  -6   12.50    1.42
   1  13   7   13.08    1.37
  -1  13  -7   12.97    1.43
  -1  13  -7   12.36    1.45
   1  13   8   56.98    3.10
  -1  13  -8   55.61    3.22
  -1  13  -8   53.97    3.24
   1  13   9   28.00    1.96
  -1  13  -9   27.64    2.09
  -1  13  -9   31.18    2.19
   1  13  10    8.32    1.11
  -1  13 -10    8.65    1.19
  -1  13 -10    9.09    1.22
   1  13  11   50.30    2.70
  -1  13 -11   47.98    2.85
  -1  13 -11   46.07    2.89
   1  13  12  110.34    5.00
  -1  13 -12  108.23    5.22
  -1  13 -12  105.98    5.27
  -1  13 -13   53.05    2.97
  -1  13 -14   31.99    2.06
  -1  13 -15   70.81    3.52
  -1  13 -16    3.28    0.63
  -1  13 -17    5.37    0.63
   1  14 -16   29.50    1.64
   1  14 -15   52.01    2.66
   1  14 -14    0.47    0.57
  -1  14  14    1.28    0.54
   1  14 -13    9.13    1.07
  -1  14  13    9.24    0.94
   1  14 -12    0.96    0.70
  -1  14  12   -0.22    0.62
   1  14 -11   28.25    1.98
  -1  14  11   25.66    1.77
   1  14 -10   14.55    1.45
  -1  14  10   12.86    1.28
   1  14  -9    0.11    0.72
  -1  14   9    0.29    0.77
   1  14  -8  133.93    6.32
   1  14  -7   17.68    1.66
   1  14  -6   81.47    4.27
   1  14  -5    0.35    0.79
   1  14  -4   19.83    1.71
  -1  14   4   14.54    1.34
  -1  14   4   16.78    1.62
  -1  14   3   45.92    2.76
   1  14  -3   42.33    2.81
  -1  14   3   44.90    2.58
  -1  14   3   47.63    2.83
  -1  14   2   83.21    4.37
   1  14  -2   87.66    4.56
  -1  14   2   97.06    4.57
  -1  14   2   83.18    4.21
  -1  14   1    5.91    1.09
   1  14  -1    9.20    1.32
  -1  14   1    8.08    1.18
  -1  14   0    7.12    1.12
  -1  14   0    7.16    1.15
   1  14   0    9.55    1.36
  -1  14   0    6.84    1.10
  -1  14  -1   11.80    1.35
   1  14   1   10.99    1.47
  -1  14  -1   10.31    1.29
  -1  14  -1   14.20    1.40
  -1  14  -2   25.82    1.99
   1  14   2   27.92    2.16
  -1  14  -2   30.25    2.06
  -1  14  -2   27.38    2.01
  -1  14  -3    0.66    0.75
  -1  14  -3    1.05    0.80
   1  14   3    2.51    1.04
  -1  14  -3    1.86    0.83
  -1  14  -4   75.06    3.96
   1  14   4   76.15    4.14
  -1  14  -4   74.67    3.90
  -1  14  -4   75.44    3.96
  -1  14  -5   -0.11    0.84
  -1  14  -5    2.57    0.82
  -1  14  -5    1.30    0.80
  -1  14  -6  130.01    6.14
  -1  14  -6  127.47    6.07
  -1  14  -6  135.39    6.18
  -1  14  -7    4.05    0.93
  -1  14  -7    7.05    1.02
  -1  14  -7    6.58    1.06
  -1  14  -8   52.48    2.98
  -1  14  -8   53.31    2.95
  -1  14  -8   52.52    3.00
  -1  14  -9   10.71    1.21
  -1  14  -9    8.70    1.11
  -1  14  -9    8.69    1.14
  -1  14 -10    0.36    0.65
  -1  14 -10    0.68    0.73
  -1  14 -11   37.82    2.26
  -1  14 -11   40.13    2.38
  -1  14 -12    0.31    0.56
  -1  14 -12   -0.34    0.67
  -1  14 -13   20.90    1.43
  -1  14 -13   21.22    1.51
  -1  14 -14    5.83    0.72
  -1  14 -14    6.08    0.82
  -1  14 -15    0.31    0.35
  -1  14 -15   -0.33    0.42
  -1  14 -16   32.63    1.67
   1  15 -14    1.16    0.38
   1  15 -13    2.44    0.58
  -1  15  13    4.16    0.51
   1  15 -12   10.94    1.00
  -1  15  12   11.06    0.87
   1  15 -11   36.25    2.17
  -1  15  11   41.60    2.07
   1  15 -10   45.39    2.52
  -1  15  10   45.89    2.39
   1  15  -9    2.37    0.75
  -1  15   9    0.89    0.60
   1  15  -8   28.79    1.95
  -1  15   8   30.84    1.87
   1  15  -7   21.05    1.66
  -1  15   7   21.27    1.58
   1  15  -6   56.90    3.10
   1  15  -5   15.00    1.42
   1  15  -4    5.62    1.00
   1  15  -3   18.50    1.61
   1  15  -2    3.65    0.93
  -1  15   2    5.07    0.90
  -1  15   1   53.99    2.91
   1  15  -1   49.64    2.98
  -1  15   1   55.50    2.96
   1  15   0   11.62    1.30
  -1  15   0    9.89    1.10
  -1  15   0   10.19    1.16
   1  15   1   24.35    1.88
  -1  15  -1   26.57    1.77
  -1  15  -1   22.14    1.74
  -1  15  -2    9.02    1.08
   1  15   2    9.65    1.29
  -1  15  -2    9.21    1.10
  -1  15  -3    0.82    0.68
  -1  15  -3    0.59    0.65
  -1  15  -3    1.15    0.69
  -1  15  -4   61.53    3.21
  -1  15  -4   59.35    3.16
  -1  15  -4   61.65    3.22
  -1  15  -5    1.05    0.64
  -1  15  -5    0.24    0.62
  -1  15  -5    0.35    0.60
  -1  15  -6   -0.25    0.65
  -1  15  -6   -0.31    0.63
  -1  15  -6   -0.42    0.60
  -1  15  -7   14.79    1.30
  -1  15  -7   15.81    1.28
  -1  15  -7   16.82    1.36
  -1  15  -8    0.23    0.61
  -1  15  -8   -0.21    0.57
  -1  15  -8    0.16    0.56
  -1  15  -9   -0.33    0.54
  -1  15  -9    0.22    0.56
  -1  15 -10    0.89    0.51
  -1  15 -10    0.35    0.52
  -1  15 -11    0.83    0.47
  -1  15 -11    0.38    0.51
  -1  15 -12   66.34    3.10
  -1  15 -12   73.26    3.26
  -1  15 -13   -0.09    0.35
   1  16 -10    1.53    0.45
   1  16  -9    0.55    0.49
  -1  16   9    0.07    0.30
   1  16  -8    4.52    0.74
  -1  16   8    4.30    0.57
   1  16  -7   19.29    1.33
  -1  16   7   16.79    1.14
   1  16  -6    0.76    0.59
  -1  16   6    0.27    0.45
   1  16  -5   39.44    2.20
  -1  16   5   37.94    2.06
   1  16  -4   -0.15    0.59
  -1  16   4   -0.06    0.51
   1  16  -3    4.57    0.85
   1  16  -2    1.24    0.67
   1  16  -1   28.77    1.85
   1  16   0    7.01    0.95
  -1  16  -1  156.98    6.81
  -1  16  -2    2.79    0.61
  -1  16  -2    3.94    0.71
  -1  16  -3    1.42    0.57
  -1  16  -4   50.45    2.51
  -1  16  -5   33.39    1.83
  -1  16  -6    0.19    0.40
  -1  16  -7   38.76    1.94
  -2   0  28   68.23    3.04
  -2   0  27    0.17    0.43
  -2   0  27   -0.09    0.31
  -2   0  27    0.06    0.39
  -2   0  26    0.65    0.49
  -2   0  25   -0.42    0.58
  -2   0  24   27.46    1.87
  -2   0  23    0.20    0.53
  -2   0  22  110.33    5.29
  -2   0  21   -0.42    1.22
   2   0 -21    0.56    1.20
  -2   0  21   -0.41    0.70
  -2   0  20  154.69    9.65
   2   0 -20  143.03   10.21
  -2   0  20  159.42    7.10
   2   0 -19    0.54    1.16
  -2   0  19    0.67    0.70
   2   0 -18  110.28    8.31
  -2   0  18  122.14    5.58
   2   0 -17   -0.48    1.11
  -2   0  17   -0.08    0.53
  -2   0  16    6.80    0.84
   2   0 -16    3.96    1.62
  -2   0  16    6.71    1.86
  -2   0  15    0.70    0.49
  -2   0  15   -0.39    1.23
   2   0 -15    1.61    1.32
   2   0 -14   89.39    6.30
  -2   0  14   86.08    6.08
  -2   0  13   -0.32    1.17
  -2   0  12   56.96    4.41
  -2   0  11    0.79    1.06
   2   0 -10   58.39    4.01
  -2   0  10   51.61    3.92
  -2   0   9   -0.21    0.88
   2   0  -9    1.46    0.73
  -2   0   8    2.30    1.11
   2   0  -8    1.85    0.91
  -2   0   7    0.17    0.75
   2   0  -7   -0.22    0.32
   2   0  -7   -0.33    0.68
   2   0  -6  320.12   13.03
   2   0  -6  334.00   14.15
   2   0  -5   -0.06    0.21
   2   0  -5    0.27    0.58
   2   0  -4  415.20   17.46
   2   0  -3    0.34    0.56
   2   0  -2  113.64    5.46
   2   0  -1    0.51    0.50
   2   0   0   82.57    4.16
   2   0   1   -0.20    0.58
   2   0   2    6.63    0.99
  -2   0  -2    7.96    0.95
  -2   0  -3    0.10    0.51
  -2   0  -4  694.14   28.36
   2   0   4  702.55   28.80
   2   0   5   -0.16    0.66
  -2   0  -5    0.12    0.57
   2   0   6  137.77    7.24
  -2   0  -6  150.25    6.96
   2   0   7    0.20    0.73
  -2   0  -7   -0.30    0.67
   2   0   8    4.22    1.18
  -2   0  -8    2.67    0.90
   2   0   9    1.72    0.87
  -2   0  -9   -0.19    0.74
   2   0  10   51.83    3.96
  -2   0 -10   48.73    3.52
   2   0  11   -0.30    0.92
  -2   0 -11   -0.47    0.85
   2   0  11   -0.46    0.80
  -2   0 -12  226.82   11.08
   2   0  12  234.94   11.83
  -2   0 -12  204.35   10.98
   2   0  12  236.97   11.23
  -2   0 -13   -0.27    1.08
   2   0  13    0.37    0.91
  -2   0 -13    0.29    0.72
   2   0  13    0.29    0.88
  -2   0 -14   48.25    3.96
   2   0  14   49.06    4.08
   2   0  14   49.04    4.42
   2   0  14   42.72    2.52
  -2   0 -14   40.28    3.83
   2   0  15    1.22    0.57
  -2   0 -15    1.67    1.28
   2   0  15    0.72    0.95
   2   0  15    1.74    1.21
  -2   0 -15   -0.35    0.93
   2   0  16    4.13    0.89
  -2   0 -16    3.64    1.58
   2   0  16    4.75    1.60
   2   0  16    2.34    1.50
  -2   0 -16    3.81    1.43
   2   0  17   -0.12    0.76
   2   0  17    0.43    1.07
  -2   0 -17   -0.39    1.38
   2   0  17    0.50    1.32
  -2   0 -17    0.40    0.94
  -2   0 -18   55.32    5.09
   2   0  18   60.08    3.41
  -2   0 -18   69.00    5.55
   2   0  18   62.84    5.85
   2   0  18   61.03    3.29
   2   0  18   49.27    5.04
  -2   0 -19   -1.73    1.53
   2   0  19   -0.49    1.36
   2   0  19    0.10    0.55
   2   0  19    0.55    1.52
   2   0  20  116.54    8.29
   2   0  20  114.30    8.51
   2   0  20  110.85    5.35
   2   0  21   -0.58    0.59
   2   0  22    3.25    0.69
   2   0  23   -0.07    0.45
   2   0  23    0.59    0.54
   2   0  24  174.07    7.65
   2   0  25   -0.07    0.43
   2   0  26    9.65    0.83
   2   0  27   -0.13    0.31
   2   0  27   -0.03    0.23
  -2  -1  28   10.18    0.75
  -2  -1  27   12.41    0.98
  -2   1  27   12.37    0.92
  -2   1  27   13.40    1.00
  -2  -1  26    3.43    0.67
  -2   1  26    4.45    0.69
  -2  -1  25   24.66    1.70
  -2  -1  24   54.17    2.97
  -2  -1  23   13.59    1.32
  -2  -1  22   48.98    2.84
  -2  -1  21    2.87    1.45
  -2   1  21    4.69    1.55
   2  -1 -21    1.67    1.30
  -2  -1  21    1.85    0.78
  -2   1  20   30.60    2.03
  -2   1  20   32.00    3.88
   2  -1 -20   40.90    4.70
  -2  -1  20   37.38    2.28
  -2  -1  19    5.49    0.89
   2  -1 -19    4.83    1.96
  -2   1  19    5.39    0.84
  -2   1  18  467.14   18.89
  -2  -1  18  400.88   21.92
  -2   1  18  491.24   22.17
   2  -1 -18  443.28   22.57
  -2  -1  18  466.29   18.98
  -2   1  17    0.70    0.50
  -2  -1  17    0.42    0.58
  -2  -1  17   -0.45    1.37
   2  -1 -17    0.48    1.19
  -2  -1  16   44.48    4.56
  -2   1  16   52.17    2.67
   2  -1 -16   49.13    4.75
  -2  -1  16   49.95    2.67
   2  -1 -15   29.29    3.46
  -2  -1  15   35.11    1.97
  -2  -1  15   29.73    3.51
   2  -1 -14  985.15   42.60
   2   1 -14  961.49   41.05
  -2  -1  14 1016.10   39.67
  -2   1  14  977.19   42.48
  -2  -1  14  989.45   42.36
   2   1 -13  105.55    5.96
   2  -1 -13  116.64    7.10
  -2  -1  13  116.99    7.00
  -2   1  13  109.92    7.00
  -2  -1  12    0.28    1.06
  -2   1  12   -0.60    1.46
   2   1 -12    0.69    0.64
   2   1 -11   83.97    4.74
  -2   1  11   82.20    5.62
  -2  -1  11   89.72    5.60
  -2   1  10    8.44    1.62
   2  -1 -10   10.88    1.63
   2   1 -10    8.41    1.13
   2   1  -9  347.82   14.77
   2  -1  -9  373.48   15.83
  -2  -1   9  332.48   15.56
   2   1  -8  841.32   33.40
   2  -1  -8  880.81   34.44
  -2  -1   8  765.99   34.15
  -2  -1   7    0.16    0.70
   2  -1  -7    0.34    0.66
   2   1  -7    0.54    0.45
   2   1  -6   53.68    2.67
   2  -1  -6   53.88    3.33
  -2  -1   6   50.35    3.21
   2  -1  -5   47.31    2.99
   2   1  -5   47.93    2.39
   2  -1  -4  175.52    8.04
   2  -1  -3    4.11    0.86
  -2  -1   3    5.68    0.88
  -2  -1   2 1253.86   50.09
   2  -1  -1 1496.44   59.58
   2  -1   0 1687.14   67.01
   2  -1   1  102.29    5.04
  -2   1  -1  107.04    5.10
   2  -1   2 1412.52   55.66
  -2   1  -2 1378.73   55.72
  -2  -1  -3  268.54   11.32
  -2   1  -3  271.63   11.76
   2  -1   3  274.32   11.94
  -2  -1  -4   73.56    3.64
   2  -1   4   74.68    4.18
  -2   1  -4   70.96    3.97
   2  -1   5   89.53    5.16
  -2  -1  -5  105.54    4.78
  -2   1  -5   94.15    5.05
   2  -1   6   23.66    2.14
  -2  -1  -6   22.23    1.71
  -2   1  -6   20.50    1.91
   2  -1   7  105.60    5.84
  -2  -1  -7  104.56    5.29
  -2   1  -7  106.22    5.63
   2  -1   8  134.84    7.16
  -2   1  -8  134.31    6.95
  -2  -1  -8  131.49    6.54
   2  -1   9  248.66   12.02
  -2   1  -9  238.37   11.69
  -2  -1  -9  249.81   11.37
   2   1   9  260.75   11.49
   2  -1  10    2.23    0.57
   2  -1  10    4.65    1.18
  -2   1 -10    2.58    1.04
  -2  -1 -10    3.01    0.88
   2   1  10    3.33    1.08
   2  -1  11    9.80    1.08
  -2  -1 -11   10.99    1.65
   2  -1  11    8.47    1.75
  -2  -1 -11   10.59    1.53
  -2   1 -11    8.34    1.62
   2   1  11   12.87    1.80
  -2  -1 -12    4.24    1.32
   2  -1  12    4.02    1.42
  -2   1 -12    2.02    0.96
  -2  -1 -12    1.90    0.87
   2   1  12    2.01    1.02
  -2  -1 -13  210.46   10.58
   2  -1  13  218.42   11.38
  -2  -1 -13  184.01   10.17
  -2   1 -13  194.61   10.74
   2   1  13  224.79   10.74
  -2  -1 -14   69.83    5.00
   2   1  14   65.44    4.98
   2  -1  14   78.36    5.77
   2  -1  14   65.66    3.46
  -2  -1 -14   58.99    4.64
  -2   1 -14   75.00    5.34
  -2  -1 -15    4.74    1.58
   2   1  15    3.26    0.68
   2   1  15    5.35    1.54
  -2   1 -15    3.86    1.37
  -2  -1 -15    1.28    1.02
   2  -1  15    4.82    1.55
   2  -1  15    3.08    0.72
  -2   1 -16  192.91   11.25
  -2  -1 -16  176.96   10.56
   2  -1  16  189.54    8.88
   2   1  16  208.48   11.34
   2  -1  16  203.43   11.38
  -2  -1 -16  225.95   11.42
   2  -1  16  229.36   12.22
   2   1  16  208.01    8.81
  -2   1 -17   43.18    4.47
   2  -1  17   41.06    2.66
   2  -1  17   46.36    4.61
   2   1  17   46.08    4.54
  -2  -1 -17   38.88    4.15
   2  -1  17   46.98    4.89
   2   1  17   45.93    2.59
  -2   1 -18   56.14    5.18
   2  -1  18   50.49    3.17
   2   1  18   51.91    5.12
   2  -1  18   60.35    5.45
  -2  -1 -18   52.62    5.04
   2  -1  18   61.23    5.79
   2   1  18   58.59    3.18
  -2   1 -19  287.94   15.48
  -2  -1 -19  284.13   15.16
   2  -1  19  299.35   15.80
   2   1  19  266.03   15.25
   2   1  19  299.58   12.43
   2  -1  19  262.92   15.71
   2  -1  20    4.54    1.90
   2   1  20    4.87    1.88
   2   1  20    6.46    0.98
   2  -1  20    6.66    2.14
   2   1  21   62.53    3.38
   2   1  22    5.56    0.96
   2   1  22    4.32    0.86
   2   1  23   -0.10    0.54
   2   1  23    0.17    0.50
   2  -1  24   22.62    1.59
   2   1  24   25.31    1.67
   2   1  24   20.51    1.45
   2  -1  25    2.71    0.56
   2   1  25    1.67    0.54
   2   1  26    0.44    0.39
   2  -1  26    0.25    0.35
   2   1  27    0.52    0.26
   2   1  27    0.26    0.31
   2  -1  27    0.44    0.30
  -2  -2  28    3.46    0.45
  -2   2  27   21.92    1.32
  -2   2  26   -0.07    0.42
  -2  -2  26   -0.07    0.45
  -2   2  26   -0.07    0.43
  -2   2  25    0.33    0.50
  -2   2  25    1.25    0.57
  -2  -2  25    0.97    0.54
  -2  -2  24   11.54    1.16
  -2   2  24    9.92    1.10
  -2   2  23   19.52    1.42
  -2   2  23   20.42    1.57
  -2  -2  23   20.38    1.58
  -2   2  22   28.52    1.88
  -2   2  22   29.16    2.00
  -2  -2  22   31.96    2.08
  -2   2  21  153.09    6.93
   2  -2 -21  143.76   10.12
  -2   2  21  147.91    9.59
  -2   2  21  164.66    7.07
  -2  -2  21  159.19    7.08
   2  -2 -20    4.90    1.74
  -2   2  20    3.96    1.74
   2   2 -20    1.63    1.36
  -2   2  20    2.48    0.74
  -2   2  20    3.52    0.82
  -2  -2  20    3.12    0.79
  -2   2  19   18.38    1.51
   2  -2 -19   17.52    3.20
   2   2 -19   24.53    3.63
  -2   2  19   22.68    3.24
  -2  -2  19   20.22    1.59
  -2   2  19   19.09    1.53
  -2  -2  18   72.49    6.22
   2   2 -18   92.30    7.05
  -2   2  18   73.35    6.03
   2  -2 -18   76.52    6.61
  -2  -2  18   76.55    3.91
  -2   2  18   78.89    3.89
  -2   2  18   79.42    3.91
  -2   2  17   37.42    3.91
   2   2 -17   25.60    3.65
   2  -2 -17   35.62    4.12
  -2   2  17   30.94    1.98
  -2  -2  17   23.29    3.44
  -2  -2  17   35.39    2.04
  -2   2  17   31.45    1.96
  -2   2  16    1.13    0.57
  -2  -2  16    2.10    0.65
  -2   2  16    1.88    0.66
  -2  -2  16    2.07    1.42
   2   2 -16    0.45    1.25
  -2   2  16    2.32    1.45
   2  -2 -16    1.32    1.34
   2   2 -15  128.76    7.96
   2  -2 -15  156.50    9.35
   2   2 -15  156.15    9.37
  -2  -2  15  149.27    9.05
  -2   2  15  150.73    6.77
  -2  -2  15  161.96    6.73
  -2   2  15  154.33    6.67
  -2   2  14    0.13    0.41
  -2  -2  14    0.20    0.42
  -2  -2  14    0.34    1.09
   2  -2 -14    0.37    0.97
   2   2 -14    0.24    0.70
   2   2 -14    0.37    0.93
   2   2 -13   49.28    3.54
   2   2 -13   51.67    4.26
   2  -2 -13   45.45    4.03
  -2  -2  13   41.78    3.86
  -2  -2  12    3.07    1.33
   2   2 -12    2.95    1.01
   2  -2 -12    3.89    1.30
   2   2 -12    4.83    1.26
   2   2 -11   78.93    5.10
   2   2 -11   74.42    4.37
   2  -2 -11   75.47    5.02
  -2  -2  11   70.73    4.83
   2   2 -10  165.37    8.00
   2  -2 -10  177.06    8.86
   2   2 -10  180.01    8.86
  -2  -2  10  156.99    8.49
   2   2  -9  355.61   15.99
   2  -2  -9  378.31   16.15
   2   2  -9  362.02   15.31
  -2  -2   9  335.21   15.79
  -2  -2   8    1.05    0.79
   2  -2  -8    0.77    0.80
   2   2  -8    1.64    0.66
   2   2  -8    2.44    0.95
   2  -2  -7   60.34    3.63
   2   2  -7   53.69    3.43
   2   2  -7   54.76    3.01
  -2  -2   7   47.74    3.29
   2  -2  -6  215.12    9.40
   2   2  -6  201.11    9.23
   2   2  -6  198.21    8.72
  -2  -2   6  191.76    9.07
   2   2  -5  127.94    5.97
   2   2  -5  136.70    6.45
   2  -2  -5  137.08    6.52
  -2  -2   5  133.87    6.31
   2  -2  -4    0.50    0.58
   2   2  -4    0.61    0.54
   2  -2  -3   60.10    3.37
   2   2  -3   60.95    3.37
  -2  -2   3   60.68    3.31
  -2   2   3   60.44    3.30
  -2  -2   2  168.70    7.54
  -2   2   2  166.06    7.49
   2   2  -1 9608.21  373.10
   2  -2  -1 9530.19  373.13
  -2   2   1 9547.96  372.49
  -2  -2   1 9586.06  373.12
  -2   2   1 9265.60  373.06
   2  -2   0 2218.12   87.12
   2   2   0 2205.25   87.08
  -2   2   0 2191.12   86.62
   2  -2   1 2144.96   85.19
   2   2   1 2194.48   85.15
  -2   2  -1 2140.34   84.43
   2  -2   2 3045.70  121.09
   2   2   2 3097.68  121.07
  -2   2  -2 3062.53  121.41
  -2   2  -3  236.53   10.61
  -2  -2  -4  301.74   12.73
  -2   2  -4  312.50   13.69
   2  -2   4  318.33   13.73
   2   2   4  332.65   13.71
  -2  -2  -5   20.66    1.41
   2  -2   5   21.76    1.99
   2   2   5   22.45    2.04
  -2   2  -5   21.95    2.02
   2  -2   6  307.52   13.18
   2   2   6  297.82   13.15
  -2   2  -6  266.95   13.00
  -2  -2  -6  289.70   12.22
   2   2   7  143.53    7.69
   2  -2   7  147.04    7.66
  -2  -2  -7  149.62    6.89
  -2   2  -7  152.82    7.68
   2   2   7  155.09    7.11
   2  -2   8  172.33    9.17
   2   2   8  185.12    9.26
  -2   2  -8  187.25    9.22
  -2  -2  -8  190.13    8.42
   2   2   8  180.81    8.54
   2  -2   9  327.45   14.61
   2   2   9  302.02   14.48
  -2   2  -9  312.19   14.44
  -2  -2  -9  302.18   13.54
   2   2   9  316.18   13.82
   2  -2  10   68.34    4.66
   2   2  10   60.17    4.54
  -2  -2 -10   63.47    3.87
  -2   2 -10   62.31    4.48
   2   2  10   64.16    4.11
  -2   2 -11  154.77    7.55
  -2  -2 -11  152.71    7.61
   2  -2  11  142.22    8.17
   2   2  11  117.53    7.72
  -2  -2 -11  128.69    7.01
  -2   2 -11  138.51    7.89
   2   2  11  140.94    7.42
  -2  -2 -12   34.57    3.09
  -2   2 -12   31.57    2.93
   2  -2  12   41.45    3.46
   2   2  12   36.33    3.13
   2   2  12   30.99    3.32
   2  -2  12   39.58    3.63
  -2   2 -12   29.65    3.20
  -2  -2 -12   31.88    2.79
  -2  -2 -13    3.08    1.21
  -2   2 -13    2.12    0.97
   2   2  13    1.13    0.57
   2   2  13    1.67    0.48
   2  -2  13    3.07    0.61
   2   2  13    1.71    1.15
   2  -2  13    2.17    1.25
   2  -2  13    0.37    1.04
   2   2  13    0.75    1.04
  -2  -2 -13   -0.24    0.69
  -2   2 -13    1.42    1.21
  -2   2 -14    2.35    1.40
  -2  -2 -14    1.24    1.23
   2   2  14    1.34    0.56
   2  -2  14    1.71    1.09
   2   2  14    1.60    1.16
  -2   2 -14    0.77    1.02
   2   2  14   -0.81    1.07
   2  -2  14    1.22    1.08
   2   2  14    1.14    0.57
   2  -2  14    1.25    0.61
   2   2  15   82.27    4.31
   2  -2  15   82.01    4.32
  -2   2 -15   85.41    6.49
  -2  -2 -15   92.06    6.13
  -2   2 -15   86.80    5.89
   2   2  15   92.90    6.28
   2  -2  15  102.08    7.01
   2   2  15   87.33    6.53
   2   2  15   92.32    4.34
  -2   2 -16   -0.35    1.06
  -2  -2 -16    0.37    1.26
   2   2  16    0.80    0.54
   2   2  16    0.65    0.56
   2  -2  16   -0.11    0.66
   2   2  16   -0.78    1.03
   2   2  16   -0.47    1.09
   2  -2  16    0.48    1.03
  -2   2 -16   -0.45    1.31
  -2  -2 -17    4.77    1.80
  -2   2 -17    4.10    1.75
   2   2  17    6.43    0.95
   2   2  17    6.72    1.94
  -2   2 -17    3.81    1.74
   2   2  17    5.43    1.76
   2  -2  17    3.58    1.58
   2  -2  17    6.26    1.03
   2   2  17    7.07    1.05
  -2   2 -18  167.90   10.68
  -2  -2 -18  162.63   10.09
  -2   2 -18  176.07   10.07
   2   2  18  169.27   10.37
   2  -2  18  174.61   11.05
   2   2  18  179.02   11.02
   2   2  18  175.02    7.72
   2   2  18  165.25    7.76
   2   2  19    1.86    0.73
   2   2  19    0.47    1.23
   2  -2  19   -0.55    1.37
   2   2  19    0.53    1.24
  -2   2 -19   -0.50    1.40
   2   2  19   -0.21    0.54
   2   2  20   17.97    1.58
   2   2  20   17.00    1.44
   2   2  20   13.19    2.61
   2  -2  20   18.78    3.37
   2   2  20   15.99    3.08
  -2   2 -20   14.54    2.73
   2   2  21   29.53    2.03
   2   2  21   33.31    2.21
   2   2  22    6.75    0.99
   2   2  22    6.84    1.05
   2   2  23   40.53    2.37
   2   2  23   40.82    2.47
   2   2  24    5.99    0.79
   2   2  24    6.30    0.91
   2   2  25    1.84    0.46
   2  -2  25    1.68    0.47
   2   2  25    1.65    0.56
   2   2  26    0.84    0.44
   2  -2  26    0.66    0.34
   2   2  26    0.60    0.39
   2  -2  27   10.20    0.73
   2   2  27   13.38    0.84
  -2   3  27   40.70    2.06
  -2   3  26   20.35    1.29
  -2  -3  26   18.03    1.28
  -2   3  25   44.86    2.35
  -2   3  25   39.51    2.27
  -2  -3  25   41.25    2.32
  -2   3  24   -0.17    0.50
  -2  -3  24    0.17    0.58
  -2   3  24    0.45    0.56
  -2  -3  23   32.21    2.05
  -2   3  23   32.18    2.00
  -2   3  23   29.97    1.92
  -2   3  22   32.97    2.04
  -2  -3  22   29.73    2.02
  -2   3  22   28.22    1.93
  -2  -3  21   53.96    3.06
  -2   3  21   54.82    3.04
  -2   3  21   58.61    3.08
   2  -3 -20  351.52   19.43
   2   3 -20  365.49   19.61
  -2   3  20  422.30   19.42
  -2   3  20  380.63   15.93
  -2  -3  20  386.15   15.99
  -2   3  20  384.22   15.96
  -2   3  19    1.84    0.79
   2  -3 -19    3.11    1.52
  -2   3  19    2.68    1.47
   2   3 -19    3.69    1.80
  -2  -3  19    3.46    1.85
  -2   3  19    3.05    0.77
  -2  -3  19    1.92    0.68
  -2  -3  18   86.91    7.08
   2   3 -18   99.53    7.57
   2  -3 -18   86.22    7.14
  -2   3  18  110.30    7.35
  -2   3  18   98.13    4.64
  -2  -3  18   99.64    4.69
  -2   3  18   94.49    4.66
   2  -3 -17   15.07    2.71
  -2   3  17   10.93    2.54
   2   3 -17    8.80    2.22
  -2  -3  17   17.93    2.87
  -2  -3  17   13.64    1.21
  -2   3  17   13.77    1.23
  -2   3  17   13.68    1.28
  -2   3  16   -0.40    1.27
   2  -3 -16    1.75    1.16
   2   3 -16    1.83    1.21
  -2  -3  16    0.83    1.47
  -2   3  16    1.78    0.65
  -2  -3  16    0.94    0.58
  -2   3  16    0.68    0.51
  -2   3  15    6.98    0.81
   2  -3 -15    4.86    1.77
   2   3 -15    7.18    1.92
   2   3 -15    8.84    1.64
  -2  -3  15    9.56    2.01
  -2   3  15    5.40    0.86
  -2  -3  15    7.29    0.86
  -2   3  15    7.15    0.95
  -2   3  14    7.33    0.81
  -2   3  14    7.51    0.97
   2  -3 -14    9.24    1.87
   2   3 -14    4.61    1.47
   2   3 -14    7.71    1.58
  -2  -3  14    9.02    1.91
  -2   3  14    7.39    0.89
  -2  -3  14    8.05    0.84
   2  -3 -13   52.81    4.26
   2   3 -13   40.53    3.46
   2   3 -13   42.74    3.95
  -2  -3  13   39.89    3.78
  -2  -3  12    1.11    1.04
   2   3 -12    0.62    0.95
   2   3 -12    0.46    0.73
   2  -3 -12    0.61    0.85
   2  -3 -11  118.79    6.81
   2   3 -11  119.59    6.82
   2   3 -11  109.67    6.17
  -2  -3  11  106.44    6.46
   2  -3 -10    2.96    1.00
   2   3 -10    2.46    0.97
   2   3 -10    2.57    0.98
  -2  -3  10    2.43    1.04
   2  -3  -9  425.42   18.07
   2   3  -9  418.00   17.45
   2   3  -9  413.59   17.95
  -2  -3   9  366.40   17.55
   2   3  -8   23.38    1.94
   2   3  -8   23.19    2.20
   2  -3  -8   25.28    2.34
  -2  -3   8   20.16    2.02
   2  -3  -7  147.61    7.12
   2   3  -7  142.07    7.01
   2   3  -7  136.79    6.67
  -2  -3   7  133.43    6.78
   2  -3  -6  115.56    5.64
   2   3  -6  102.49    5.43
   2   3  -6  102.93    5.19
  -2  -3   6  100.68    5.23
   2   3  -5  240.89   10.67
   2  -3  -5  241.21   10.72
   2   3  -5  241.89   10.45
  -2  -3   5  232.66   10.39
   2  -3  -4   49.55    3.01
   2   3  -4   48.19    2.94
   2  -3  -3  216.05    9.49
  -2   3   3  214.66    9.64
   2   3  -3  208.80    9.40
   2  -3  -2  568.03   23.17
  -2   3   2  560.84   23.12
  -2  -3   2  557.66   23.08
  -2   3   2  570.82   23.06
   2   3  -1 3218.75  129.01
   2  -3  -1 3251.33  129.04
  -2   3   1 3358.13  128.85
  -2   3   1 3278.19  128.67
  -2  -3   1 3232.44  129.00
  -2   3   1 3280.81  128.98
  -2   3   0    3.25    0.58
  -2   3   0    2.69    0.61
   2   3   0    3.11    0.65
   2  -3   0    4.56    0.76
  -2   3  -1 1130.74   45.06
   2  -3   1 1100.40   44.47
   2   3   1 1112.28   44.46
  -2   3  -2   12.26    1.50
   2   3   2   10.47    1.11
  -2   3  -3  107.45    5.68
  -2   3  -4 2022.41   81.30
   2   3   4 2037.00   80.20
   2   3   5    6.05    1.14
   2  -3   5    7.39    1.24
  -2   3  -5    9.40    1.45
   2   3   5    7.79    0.89
  -2  -3  -6  637.62   26.16
   2   3   6  670.43   26.71
  -2   3  -6  669.44   27.69
   2   3   6  684.06   27.62
   2  -3   6  658.66   27.48
   2   3   7    2.26    0.76
   2  -3   7    2.27    1.05
   2   3   7    4.09    1.14
  -2   3  -7    3.32    1.11
  -2  -3  -7    4.14    0.64
   2   3   8  650.43   25.91
  -2   3  -8  626.65   24.81
   2  -3   8  589.77   26.55
   2   3   8  638.21   26.76
  -2  -3  -8  613.26   25.35
  -2   3  -8  610.54   26.72
   2   3   9    4.16    1.05
  -2   3  -9    5.49    0.61
   2   3   9    2.14    1.07
   2  -3   9    3.05    1.13
  -2   3  -9    3.46    1.29
  -2  -3  -9    3.48    0.76
  -2   3 -10   61.88    3.91
  -2  -3 -10   56.40    3.89
   2  -3  10   61.34    4.42
   2   3  10   56.85    4.44
  -2   3 -10   54.18    4.35
   2   3  10   57.13    3.81
  -2  -3 -11   61.91    4.06
  -2   3 -11   53.04    3.78
   2  -3  11   58.01    4.52
   2   3  11   51.81    4.35
  -2   3 -11   53.50    4.41
   2   3  11   55.19    3.89
  -2  -3 -12   28.89    2.66
  -2   3 -12   23.82    2.38
   2   3  12   21.15    2.39
   2   3  12   18.04    2.61
   2  -3  12   22.03    2.87
  -2   3 -12   20.52    2.73
  -2   3 -13   36.10    3.25
  -2  -3 -13   38.32    3.38
   2   3  13   36.26    3.33
   2  -3  13   37.21    3.55
   2   3  13   34.67    2.13
   2  -3  13   41.96    3.95
   2   3  13   37.61    3.82
   2   3  13   30.77    2.07
   2  -3  13   33.99    2.10
  -2   3 -13   33.26    3.65
  -2  -3 -14  732.65   29.35
  -2   3 -14  695.95   28.94
   2   3  14  692.22   27.01
   2   3  14  634.00   26.94
   2  -3  14  699.34   29.63
   2   3  14  689.86   29.21
   2  -3  14  694.45   30.21
   2   3  14  727.59   30.28
  -2   3 -14  687.01   30.11
   2  -3  14  632.09   26.94
   2   3  14  636.48   26.94
  -2   3 -15    7.89    1.86
  -2  -3 -15    6.80    1.76
   2   3  15    4.58    0.90
   2   3  15    7.00    0.94
   2   3  15    5.66    1.63
   2  -3  15    8.25    2.00
  -2   3 -15    8.16    2.05
   2  -3  15    8.96    2.06
   2   3  15    7.11    2.01
   2   3  15    3.72    0.81
   2  -3  15    4.52    0.87
  -2   3 -16   41.15    4.49
   2  -3  16   37.25    2.50
   2   3  16   40.94    2.52
   2  -3  16   39.23    4.21
   2   3  16   42.06    4.16
  -2  -3 -16   34.94    3.86
  -2   3 -16   43.52    3.99
   2   3  16   41.18    4.42
   2  -3  16   48.18    4.84
   2   3  16   42.04    2.53
  -2   3 -17   13.75    2.77
  -2   3 -17   15.55    2.60
  -2  -3 -17   18.07    2.76
   2   3  17   16.58    2.72
   2  -3  17   14.65    2.73
   2  -3  17   19.91    3.12
   2   3  17   15.41    2.82
   2   3  17   18.74    1.57
   2   3  17   16.98    1.59
  -2   3 -18  272.02   15.32
   2   3  18  274.49   12.16
  -2  -3 -18  294.16   14.74
  -2   3 -18  280.66   14.30
   2   3  18  277.42   14.72
   2  -3  18  278.31   15.13
   2  -3  18  271.43   15.35
   2   3  18  271.35   15.23
   2   3  18  279.63   12.09
   2   3  18  279.48   11.99
   2   3  19  388.09   16.62
   2   3  19  410.37   16.79
   2  -3  19  403.00   20.25
   2   3  19  387.81   19.51
   2   3  19  373.27   20.01
   2  -3  19  391.95   20.36
   2   3  19  408.94   16.90
  -2   3 -19  383.69   20.20
   2   3  20   43.13    2.58
   2   3  20   40.47    2.63
   2   3  20   41.43    2.69
   2   3  21  111.44    5.31
   2   3  21  105.90    5.14
   2   3  21  107.85    5.36
   2   3  22   47.68    2.69
   2   3  22   51.65    2.89
   2   3  22   51.08    2.97
   2   3  23    4.71    0.79
   2   3  23    2.97    0.78
   2   3  24    1.97    0.57
   2   3  24    0.93    0.56
   2   3  25   26.91    1.54
   2  -3  25   23.40    1.47
   2   3  25   27.28    1.64
   2   3  26    1.90    0.36
   2  -3  26    1.88    0.35
   2   3  26    1.89    0.46
  -2   4  27   10.66    0.80
  -2   4  26    0.62    0.44
  -2  -4  25   -0.07    0.45
  -2   4  25   -0.05    0.33
  -2   4  24   13.81    1.20
  -2   4  24   14.98    1.20
  -2  -4  24   13.94    1.21
  -2   4  23    0.08    0.56
  -2   4  23   -0.09    0.55
  -2   4  23   -0.41    0.57
  -2  -4  23    0.17    0.54
  -2   4  22    7.70    1.01
  -2  -4  22    6.33    0.91
  -2   4  22    8.10    0.94
  -2   4  22    7.92    1.07
   2   4 -21    6.57    0.94
  -2  -4  21    4.77    0.88
  -2   4  21    5.12    0.85
  -2   4  21    4.88    0.90
  -2   4  21    4.76    0.90
  -2   4  20  183.11    7.85
  -2   4  20  163.09    7.66
  -2  -4  20  184.88    7.80
   2  -4 -20  154.27   10.59
   2   4 -20  153.77   10.69
  -2   4  20  188.44   10.84
  -2   4  19   10.66    1.21
  -2   4  19   10.54    2.28
   2  -4 -19    6.95    1.94
   2   4 -19    7.78    2.13
  -2  -4  19    9.34    1.14
  -2   4  19   10.56    1.13
  -2  -4  18  253.50   14.12
   2  -4 -18  227.95   13.91
   2   4 -18  223.19   13.99
  -2   4  18  262.10   14.09
  -2   4  18  255.19   10.92
  -2  -4  18  265.62   10.98
  -2   4  18  265.24   11.08
  -2   4  17  133.85    6.16
   2  -4 -17  135.99    8.84
   2   4 -17  120.42    8.74
  -2   4  17  132.86    8.71
  -2  -4  17  136.24    8.85
  -2   4  17  134.23    6.23
  -2   4  17  133.56    6.00
  -2  -4  17  133.13    6.04
  -2   4  16   50.41    3.03
   2  -4 -16   50.30    4.85
   2   4 -16   54.17    4.52
   2   4 -16   49.00    4.94
  -2  -4  16   49.31    4.73
  -2   4  16   55.32    3.04
  -2   4  16   54.82    2.81
  -2  -4  16   56.96    2.86
  -2   4  15    2.68    0.80
  -2   4  15    2.21    0.70
  -2  -4  15    0.77    1.02
  -2   4  15    1.79    0.57
  -2  -4  15    2.61    0.59
   2  -4 -15    3.23    1.38
   2   4 -15    3.91    1.63
   2   4 -15    1.65    1.05
  -2   4  14    0.47    0.61
  -2   4  14    0.45    0.51
  -2  -4  14    0.35    1.07
  -2   4  14    0.70    0.44
  -2  -4  14   -0.07    0.42
   2  -4 -14   -0.74    1.13
   2   4 -14    1.20    1.17
   2   4 -14    0.31    1.03
   2  -4 -13    0.68    0.99
   2   4 -13    1.44    0.95
  -2   4  13    0.36    1.28
   2   4 -13   -0.29    0.85
  -2   4  13    0.45    0.65
  -2  -4  13    0.32    0.92
  -2   4  13    0.51    0.52
  -2  -4  12    0.28    0.96
   2  -4 -12   -0.31    0.82
   2   4 -12    0.65    0.86
   2   4 -12   -0.26    0.96
  -2   4  12    0.69    1.25
  -2  -4  11   24.13    2.57
  -2   4  11   21.43    2.80
   2   4 -11   22.39    2.59
   2   4 -11   22.26    2.44
   2  -4 -11   25.45    2.70
  -2  -4  10   17.36    2.08
   2  -4 -10   21.70    2.37
   2   4 -10   15.37    1.97
   2   4 -10   18.76    2.24
  -2  -4   9  104.72    6.04
   2  -4  -9  118.30    6.46
  -2   4   9  106.37    6.78
   2   4  -9  126.16    6.55
   2   4  -9  114.72    6.16
   2  -4  -8   26.22    2.34
   2   4  -8   24.23    2.21
  -2   4   8   28.16    2.82
   2   4  -8   21.36    2.08
  -2  -4   7  289.51   13.66
  -2   4   7  315.50   14.67
   2  -4  -7  331.19   14.17
   2   4  -7  327.18   14.05
   2   4  -7  322.72   13.94
  -2  -4   6  148.81    7.33
  -2   4   6  168.86    8.31
   2  -4  -6  166.02    7.78
   2   4  -6  159.40    7.64
   2   4  -6  159.16    7.62
  -2  -4   5    4.98    0.83
  -2   4   5    4.89    1.34
   2  -4  -5    6.07    1.02
   2   4  -5    5.76    0.97
  -2   4   4   72.24    4.29
   2   4  -4   73.81    3.95
   2  -4  -4   73.20    3.99
  -2   4   3  538.83   22.51
  -2   4   2  437.23   17.10
  -2   4   2  417.23   17.32
   2   4  -2  404.07   17.13
   2  -4  -2  389.09   17.11
  -2   4   1  135.04    6.03
  -2  -4   1  130.76    6.03
  -2   4   1  126.08    5.98
   2   4  -1  129.05    6.03
   2  -4  -1  133.99    6.08
  -2   4   0 2224.03   82.75
  -2   4   0 2116.47   82.65
  -2  -4   0 2088.51   82.67
   2   4   0 2029.60   81.86
   2   4   0 2150.67   82.62
   2  -4   0 2157.22   82.64
   2   4   1    7.02    0.86
   2  -4   1    7.68    0.93
  -2   4  -1    6.74    0.98
  -2   4  -2 3193.53  126.11
   2   4   3  216.76    8.98
  -2   4  -3  250.68   10.15
  -2   4  -4   60.21    3.83
   2   4   4   50.03    2.58
   2   4   5    4.95    0.77
  -2   4  -5    4.76    0.62
  -2   4  -5    4.55    1.13
   2   4   6 1130.63   46.99
  -2   4  -6 1215.88   46.42
   2  -4   6 1136.65   47.75
   2   4   6 1148.05   47.82
  -2   4  -6 1150.11   48.23
   2   4   7   93.34    4.91
  -2   4  -7   96.46    4.21
   2  -4   7   89.81    5.44
   2   4   7   96.83    5.61
  -2   4  -7   98.37    5.85
   2   4   8  190.97    8.92
  -2   4  -8  196.50    7.98
   2  -4   8  180.54    9.45
   2   4   8  192.75    9.72
  -2   4  -8  173.21    9.73
  -2  -4  -9  300.80   13.01
  -2   4  -9  287.18   12.87
   2   4   9  286.06   12.89
  -2   4  -9  289.38   11.72
   2   4   9  268.77   13.60
   2  -4   9  273.53   13.52
  -2   4  -9  273.46   13.81
  -2   4 -10    1.36    0.84
  -2  -4 -10    0.81    0.86
   2  -4  10   -0.29    0.84
   2   4  10    0.93    0.77
  -2   4 -10    0.33    1.00
   2   4  10    0.83    0.82
  -2  -4 -11   89.00    4.98
  -2   4 -11   76.80    4.67
   2   4  11   69.04    4.66
   2   4  11   55.53    4.86
   2  -4  11   75.15    5.28
  -2   4 -11   64.99    5.27
  -2  -4 -12  875.94   35.43
  -2   4 -12  867.83   35.26
   2   4  12  799.88   33.92
   2   4  12  881.28   35.55
   2   4  12  765.66   36.25
   2  -4  12  915.16   36.46
  -2   4 -12  818.92   36.54
  -2  -4 -13  142.42    7.49
  -2   4 -13  125.82    7.14
   2   4  13  119.66    5.96
   2   4  13  126.68    5.75
   2   4  13  129.49    7.39
   2  -4  13  155.27    8.19
   2  -4  13  137.76    8.19
   2   4  13  128.25    8.07
  -2   4 -13  116.05    8.00
   2  -4  13  117.81    5.65
   2   4  13  113.21    5.65
  -2  -4 -14   17.82    2.44
  -2   4 -14   15.55    2.26
   2   4  14   16.46    1.60
   2   4  14   19.56    1.53
   2   4  14   16.46    1.45
   2   4  14   16.79    2.39
   2  -4  14   17.97    2.68
   2   4  14   15.44    2.60
   2  -4  14   18.75    2.92
  -2   4 -14   16.03    2.82
  -2   4 -15  115.13    8.27
  -2  -4 -15  116.59    7.31
  -2   4 -15  115.45    7.14
   2   4  15  114.28    5.79
   2   4  15  115.45    5.59
   2   4  15  114.27    5.57
   2   4  15  115.52    7.39
   2  -4  15  112.81    7.69
   2   4  15  115.48    8.05
   2  -4  15  125.10    8.17
   2   4  15  126.21    5.77
  -2   4 -16    4.67    1.74
  -2   4 -16    7.64    1.73
  -2  -4 -16    5.75    1.64
   2   4  16    9.13    1.28
   2   4  16    7.42    1.05
   2  -4  16    7.92    2.04
   2  -4  16    9.09    2.17
   2   4  16    6.24    1.96
   2   4  16    6.78    1.78
   2   4  16    9.89    1.25
  -2   4 -17   -0.54    1.43
  -2   4 -17   -1.05    1.44
  -2  -4 -17    1.52    1.46
   2   4  17    2.48    0.92
   2   4  17    0.93    0.70
   2  -4  17   -0.47    1.30
   2   4  17    1.98    1.26
   2  -4  17    2.01    1.33
   2   4  17    0.50    1.45
   2   4  17    0.62    0.70
   2   4  18  125.50    6.12
   2   4  18  134.83    6.28
   2   4  18  129.67    6.32
   2  -4  18  136.07    9.02
   2   4  18  117.38    8.12
   2   4  18  125.29    8.91
   2  -4  18  133.47    9.13
  -2   4 -18  128.44    9.29
  -2   4 -19   10.54    2.47
  -2   4 -19   10.85    2.38
   2   4  19    9.36    1.32
   2   4  19    8.06    1.13
   2  -4  19    7.79    2.18
   2   4  19    8.59    2.21
   2   4  19   10.56    1.32
   2  -4  19    8.60    2.17
   2   4  20  149.10    6.88
   2   4  20  139.97    6.65
   2   4  20  143.22    6.77
   2   4  21    5.76    0.95
   2   4  21    6.92    1.06
   2   4  21    5.40    1.00
   2   4  22   17.84    1.58
   2   4  22   18.90    1.59
   2   4  22   19.97    1.49
   2   4  23    4.55    0.70
   2   4  23    6.26    0.92
   2   4  23    6.08    0.88
   2   4  24   51.65    2.78
   2   4  24   51.97    2.73
   2   4  24   53.70    2.80
   2   4  25    0.82    0.45
   2  -4  25    1.85    0.40
   2   4  25    1.02    0.48
   2   4  25    1.54    0.46
   2   4  26    1.14    0.32
   2   4  26    0.50    0.33
  -2   5  27    0.22    0.27
  -2   5  26   19.68    1.25
  -2   5  25   17.45    1.13
   2   5 -24   51.77    2.69
  -2   5  24   49.41    2.50
  -2   5  23   18.11    1.37
  -2   5  23   17.04    1.36
  -2  -5  23   15.32    1.27
   2   5 -22   93.60    4.53
  -2   5  22   90.58    4.51
  -2   5  22  101.09    4.63
  -2   5  22   86.94    4.36
  -2  -5  22   97.64    4.48
   2   5 -21  104.28    5.15
  -2   5  21  111.10    5.14
  -2   5  21   97.53    4.92
  -2  -5  21  112.06    5.05
  -2   5  21  111.15    5.19
  -2   5  20  166.83    7.44
  -2  -5  20  163.10    7.30
  -2   5  20  162.91    7.26
  -2   5  20  165.34    7.50
  -2   5  19    7.46    1.10
  -2   5  19    8.84    2.30
   2  -5 -19   11.04    2.31
   2   5 -19    5.51    1.90
  -2   5  19    8.36    1.15
   2   5 -19    9.32    2.43
  -2  -5  19    8.61    0.99
  -2   5  19    7.61    0.92
  -2   5  18    1.25    0.52
  -2  -5  18    1.75    0.55
   2  -5 -18   -0.91    1.65
  -2   5  18   -0.47    1.43
   2   5 -18   -0.50    1.66
  -2   5  18    0.62    0.76
  -2   5  18    1.04    0.64
  -2   5  18    0.67    0.79
  -2  -5  18   -1.37    1.34
   2   5 -18   -0.58    1.25
   2  -5 -17   21.12    3.15
   2   5 -17   30.06    3.77
  -2   5  17   27.34    2.01
  -2   5  17   27.33    1.89
  -2   5  17   24.27    1.90
  -2   5  17   24.94    1.92
  -2  -5  17   25.52    3.42
  -2   5  17   24.78    1.68
  -2  -5  17   29.68    1.84
   2   5 -16   11.01    2.18
   2   5 -16    8.48    2.03
   2  -5 -16    9.24    2.04
  -2   5  16   11.78    1.35
  -2  -5  16    8.31    1.98
  -2   5  16   10.86    1.24
  -2   5  16   10.88    1.03
  -2  -5  16   10.63    1.04
   2   5 -15   80.09    6.41
   2  -5 -15   76.12    6.06
   2   5 -15   77.29    5.95
  -2  -5  15   78.81    6.10
  -2   5  15   85.07    4.35
   2   5 -15   87.27    4.02
  -2   5  15   85.62    4.30
  -2  -5  15   90.71    4.06
  -2   5  15   82.45    3.97
   2  -5 -14   51.73    4.55
   2   5 -14   51.65    4.72
  -2   5  14   51.38    4.82
   2   5 -14   45.47    4.32
  -2   5  14   51.73    3.01
  -2  -5  14   54.44    4.62
   2   5 -14   53.39    2.72
  -2   5  14   52.80    2.95
  -2  -5  14   56.24    2.71
  -2   5  14   51.28    2.64
  -2   5  13    5.68    0.66
  -2  -5  13    4.98    0.64
   2   5 -13    5.18    0.74
  -2   5  13    5.49    0.89
  -2  -5  13    4.50    1.40
  -2   5  13    4.84    0.92
   2   5 -13    4.62    1.52
   2  -5 -13    3.04    1.28
   2   5 -13    4.79    1.43
  -2   5  13    5.25    1.75
  -2   5  12    3.54    0.83
  -2   5  12    5.36    0.92
   2   5 -12    1.83    1.05
   2  -5 -12    5.25    1.40
   2   5 -12    2.97    1.24
  -2   5  12    5.00    1.70
  -2  -5  12    3.16    1.27
  -2   5  12    3.94    0.74
   2   5 -11   48.47    3.91
  -2   5  11   47.51    4.30
   2  -5 -11   45.50    3.83
   2   5 -11   46.63    3.85
  -2  -5  11   47.38    3.75
   2  -5 -10  197.28    9.49
   2   5 -10  184.17    9.38
  -2   5  10  170.64    9.95
   2   5 -10  188.35    9.41
  -2  -5  10  163.81    8.92
  -2   5   9  121.78    7.42
   2  -5  -9  125.33    6.71
   2   5  -9  118.96    6.59
   2   5  -9  119.55    6.69
  -2  -5   9  114.17    6.36
  -2   5   8   39.04    3.50
   2  -5  -8   40.68    2.95
   2   5  -8   33.51    2.74
   2   5  -8   37.60    2.92
  -2   5   7   41.30    3.50
   2  -5  -7   33.62    2.73
   2   5  -7   40.15    2.83
   2   5  -7   39.79    2.97
  -2  -5   7   34.93    2.56
  -2   5   6  178.74    8.95
   2  -5  -6  176.70    8.13
   2   5  -6  177.13    8.07
  -2  -5   6  153.03    7.62
  -2   5   5  125.23    6.81
   2  -5  -5  123.17    6.12
  -2   5   4    1.34    1.08
  -2   5   3   51.15    3.35
   2   5  -3   52.99    2.92
   2  -5  -3   46.75    2.83
   2   5  -2    7.82    0.87
   2   5  -2    8.87    0.76
   2  -5  -2    7.43    0.91
   2   5  -1   98.48    4.28
   2   5  -1   89.46    4.48
   2  -5  -1   96.08    4.52
   2   5   0  218.57    9.70
   2  -5   0  232.55    9.75
  -2   5   0  228.45    9.77
  -2  -5   0  226.80    9.79
  -2   5   0  239.09   10.25
  -2   5  -1  109.71    5.29
  -2  -5  -1  111.31    5.33
  -2   5  -1  126.76    6.42
  -2   5  -1  113.32    5.73
  -2   5  -2    0.60    0.79
  -2   5  -2    0.64    0.94
  -2   5  -3   26.84    2.29
  -2   5  -3   29.71    1.58
  -2   5  -4  479.10   20.43
  -2   5  -4  478.55   19.20
  -2   5  -5   52.30    3.52
  -2   5  -5   50.90    2.49
   2   5   6    3.61    0.70
  -2   5  -6    4.28    1.27
  -2   5  -6    3.90    0.61
  -2   5  -7    4.06    1.24
  -2   5  -7    5.07    0.66
   2   5   7    5.09    1.14
   2   5   7    4.82    0.91
  -2   5  -7    3.14    1.22
  -2  -5  -8  399.03   17.09
  -2   5  -8  403.03   17.10
   2   5   8  372.98   16.97
  -2   5  -8  407.56   16.12
   2   5   8  384.12   17.88
   2  -5   8  380.66   17.64
  -2   5  -8  417.45   18.55
  -2  -5  -9  490.54   20.14
  -2   5  -9  470.25   20.07
   2   5   9  438.03   19.99
  -2   5  -9  482.13   18.95
   2   5   9  450.61   20.98
   2  -5   9  442.09   20.63
  -2   5  -9  466.91   21.49
  -2  -5 -10  255.47   11.51
  -2   5 -10  255.73   11.50
   2   5  10  230.95   11.43
   2   5  10  232.39   12.33
   2  -5  10  238.90   12.10
  -2   5 -10  247.77   12.80
   2   5  11    0.48    0.58
  -2   5 -11    1.11    0.73
  -2  -5 -11    0.89    0.79
   2   5  11    0.08    0.54
   2   5  11    0.36    0.70
   2   5  11    0.24    0.80
   2  -5  11    1.57    0.92
  -2   5 -11   -0.40    1.05
  -2   5 -12    6.01    1.87
  -2   5 -12    9.77    1.57
  -2  -5 -12    7.20    1.40
   2   5  12    6.48    1.06
   2   5  12    5.17    0.87
   2   5  12    7.58    0.96
   2  -5  12    6.22    1.45
   2   5  12    6.71    1.46
   2   5  12    6.21    1.62
   2   5  12    4.90    0.89
  -2   5 -13  197.69   11.67
  -2  -5 -13  217.25   10.40
  -2   5 -13  201.33   10.17
   2   5  13  198.54    9.05
   2   5  13  188.67    8.66
   2  -5  13  215.22   11.13
   2   5  13  194.42   10.31
   2  -5  13  212.65   11.17
   2   5  13  189.06   11.17
   2   5  13  195.91    8.88
  -2   5 -14  427.76   21.24
  -2  -5 -14  409.09   19.48
  -2   5 -14  435.51   19.52
   2   5  14  411.71   18.10
   2   5  14  427.84   17.84
   2  -5  14  466.43   20.68
   2   5  14  410.17   19.59
   2   5  14  421.19   20.75
   2  -5  14  458.78   20.73
   2   5  14  438.75   18.00
  -2   5 -15   52.52    5.56
  -2   5 -15   58.64    5.67
  -2  -5 -15   68.67    5.05
  -2   5 -15   57.60    4.69
   2   5  15   67.05    3.80
   2   5  15   68.59    3.57
   2   5  15   62.67    3.47
   2   5  15   51.39    4.65
   2  -5  15   65.56    5.49
   2  -5  15   65.30    5.57
   2   5  15   68.47    5.86
   2   5  15   68.12    3.67
  -2   5 -16  184.97   11.62
  -2   5 -16  172.67   11.11
  -2  -5 -16  174.73   10.05
  -2   5 -16  174.20    9.85
   2   5  16  187.46    8.53
   2   5  16  171.76    8.17
   2   5  16  171.21   10.93
   2  -5  16  199.42   11.27
   2   5  16  185.61    8.37
   2   5  16  182.06    8.25
  -2   5 -17   60.76    6.18
  -2   5 -17   60.09    5.81
   2   5  17   74.15    3.99
   2  -5  17   74.38    6.10
   2   5  17   58.65    5.62
   2  -5  17   60.14    5.71
   2   5  17   68.17    3.79
   2   5  17   68.01    3.72
  -2   5 -18  118.03    8.74
   2   5  18  124.82    6.29
  -2   5 -18  118.83    9.09
   2   5  18  120.38    8.63
   2  -5  18  110.18    8.43
   2   5  18  129.89    6.14
   2   5  18  138.29    6.27
   2  -5  18  134.54    8.97
   2   5  19   95.91    4.95
   2   5  19   96.34    4.88
   2   5  19   92.63    4.77
   2   5  20  207.59    9.08
   2   5  20  195.39    8.88
   2   5  20  198.11    8.98
   2   5  21    1.11    0.63
   2   5  21   -0.12    0.67
   2   5  21    0.11    0.64
   2   5  22    3.52    0.71
   2   5  22    3.46    0.80
   2   5  22    5.02    0.91
   2   5  23   29.02    1.80
   2   5  23   28.87    1.90
   2   5  23   30.13    1.94
   2   5  23   33.83    2.01
   2   5  24    2.07    0.57
   2   5  24    3.21    0.62
   2   5  24    1.67    0.57
   2   5  25    1.91    0.42
   2   5  25    2.27    0.48
  -2   5 -26    4.35    0.48
   2   5  26    3.55    0.41
  -2   6  25   20.57    1.23
  -2   6  24    2.68    0.57
   2   6 -24    1.98    0.62
  -2   6  23   56.17    2.91
  -2  -6  23   52.89    2.71
   2   6 -23   61.81    3.13
   2   6 -22    0.27    0.53
  -2  -6  22    0.14    0.43
   2   6 -22    0.70    0.69
  -2   6  22    0.61    0.62
   2   6 -21   74.96    3.79
  -2   6  21   71.31    3.68
  -2  -6  21   66.68    3.46
  -2   6  21   73.14    3.68
   2   6 -20   15.85    1.48
  -2   6  20   13.56    1.35
  -2  -6  20   14.51    1.25
  -2   6  20   16.02    1.42
  -2   6  19    7.18    1.08
  -2   6  19    6.15    0.80
  -2  -6  19    7.89    0.91
  -2   6  19    7.45    1.05
  -2   6  18  321.21   13.21
  -2   6  18  323.46   13.08
  -2   6  18  313.21   13.12
  -2   6  18  309.17   13.12
  -2  -6  18  301.33   12.78
  -2   6  18  282.86   12.69
   2   6 -18  324.38   17.36
   2   6 -17   26.08    3.67
  -2   6  17   36.36    2.33
  -2   6  17   39.54    2.55
  -2   6  17   38.33    2.40
  -2   6  17   35.22    2.36
   2   6 -17   36.14    4.60
  -2  -6  17   35.56    2.10
  -2   6  17   33.84    2.05
   2   6 -16   76.44    6.47
   2   6 -16   81.17    6.42
  -2   6  16   89.93    4.51
  -2   6  16   85.39    4.55
  -2   6  16   95.15    4.57
   2   6 -16   97.41    7.69
  -2   6  16   85.78    4.11
  -2   6  15  160.54   10.21
   2   6 -15  147.21    9.64
   2   6 -15  165.51    9.78
   2  -6 -15  144.01    9.20
  -2   6  15  157.70    7.36
  -2   6  15  171.62    7.54
  -2  -6  15  163.84    9.61
   2   6 -15  171.07    7.12
  -2   6  15  164.78    7.41
  -2   6  15  153.45    6.95
   2   6 -15  169.41   10.74
   2   6 -14   25.25    3.21
  -2   6  14   22.15    3.43
   2  -6 -14   21.74    2.88
   2   6 -14   20.88    3.00
  -2   6  14   21.15    1.75
  -2   6  14   24.42    1.92
  -2   6  14   25.06    1.84
  -2  -6  14   24.44    3.01
   2   6 -14   26.07    1.67
  -2   6  14   23.95    1.51
  -2   6  13   37.79    2.36
  -2   6  13   38.12    2.47
  -2  -6  13   32.25    3.43
   2   6 -13   36.65    2.16
  -2   6  13   41.16    2.39
   2  -6 -13   35.16    3.53
  -2   6  13   32.23    4.04
   2   6 -13   40.74    3.86
   2   6 -13   36.99    3.82
  -2   6  12  310.95   13.83
  -2  -6  12  315.91   15.50
   2  -6 -12  333.20   15.70
  -2   6  12  330.05   16.90
   2   6 -12  340.41   15.97
   2   6 -12  339.25   16.22
   2   6 -12  340.90   13.65
  -2   6  12  328.39   13.87
  -2   6  12  346.70   14.02
  -2   6  12  322.53   13.95
  -2  -6  11   34.43    3.16
  -2   6  11   42.94    4.30
   2  -6 -11   40.86    3.43
   2   6 -11   32.67    3.23
   2   6 -11   41.07    3.77
   2   6 -11   40.91    2.18
  -2   6  11   35.02    2.25
  -2   6  11   38.81    2.36
  -2  -6  10  545.92   24.91
  -2   6  10  571.95   26.54
   2  -6 -10  572.05   25.20
   2   6 -10  593.96   25.32
   2   6 -10  589.41   25.79
  -2   6  10  596.62   23.81
  -2   6  10  592.00   23.73
  -2  -6   9   11.11    1.56
   2  -6  -9   12.79    1.71
   2   6  -9   13.70    1.75
  -2   6   9   14.34    2.52
  -2   6   8   39.17    3.76
   2  -6  -8   38.66    2.92
   2   6  -8   34.58    2.79
  -2   6   7  129.27    7.47
   2   6  -7  119.69    6.18
   2  -6  -7  118.46    6.23
  -2   6   6    2.24    1.28
   2   6  -5   63.17    3.65
   2  -6  -5   68.36    3.72
   2   6  -5   73.49    4.23
   2   6  -4    2.09    0.54
   2  -6  -4    1.56    0.51
   2   6  -4    2.65    0.74
   2   6  -3    0.26    0.32
   2   6  -3    0.18    0.43
   2   6  -3    0.12    0.48
   2   6  -2   66.85    3.09
   2   6  -2   58.11    3.12
   2   6  -2   68.23    3.38
   2   6  -1  385.37   16.53
   2   6  -1  446.13   16.69
   2   6   0  304.56   12.47
  -2   6  -1  280.98   11.71
   2   6   1  262.89   10.46
  -2   6  -2  181.31    8.91
   2   6   2  172.31    7.08
  -2   6  -2  183.74    8.35
   2   6   3  134.00    5.81
  -2   6  -3  143.75    7.61
  -2   6  -3  135.45    5.84
  -2   6  -3  138.00    7.08
   2   6   4  218.63    9.28
  -2   6  -4  219.44   11.19
  -2   6  -4  230.59    9.35
  -2   6  -4  231.67   10.78
  -2   6  -5   37.44    3.40
  -2   6  -5   38.77    2.09
  -2   6  -5   39.25    3.15
  -2   6  -6    0.95    0.54
  -2  -6  -6    1.63    0.62
  -2   6  -6    1.53    0.62
  -2   6  -6    1.71    1.03
  -2   6  -7  340.32   13.45
  -2  -6  -7  305.98   14.02
  -2   6  -7  318.96   14.16
  -2   6  -7  335.45   15.38
  -2   6  -8   30.35    1.76
  -2   6  -8   29.56    3.02
  -2  -6  -8   26.66    2.21
  -2   6  -8   26.30    2.27
   2   6   9   83.56    4.49
  -2   6  -9   96.53    4.26
  -2   6  -9   93.32    6.20
  -2  -6  -9   88.52    5.01
  -2   6  -9   91.04    5.15
  -2   6 -10    1.66    0.82
  -2  -6 -10    1.54    0.80
   2   6  10    1.74    0.57
   2   6  10    1.80    0.80
   2   6  10    1.94    1.11
   2   6  10    2.07    0.68
  -2  -6 -11  179.13    9.01
  -2   6 -11  185.76    9.20
   2   6  11  177.74    8.34
  -2   6 -11  158.05   10.36
   2   6  11  184.63    7.98
   2   6  11  193.85    8.05
   2  -6  11  178.20    9.70
   2   6  11  173.58   10.05
   2   6  11  176.79    8.21
  -2  -6 -12  114.70    6.77
  -2   6 -12  129.79    7.07
   2   6  12  123.69    6.13
   2   6  12  122.11    5.75
   2   6  12  123.94    5.75
   2  -6  12  144.60    8.02
   2   6  12  108.77    7.72
   2  -6  12  128.34    7.63
  -2   6 -12  129.66    8.56
  -2  -6 -13   26.30    2.67
  -2   6 -13   18.62    2.38
  -2   6 -13   23.02    3.52
   2   6  13   25.30    2.12
   2   6  13   26.68    1.87
   2   6  13   26.03    1.91
   2   6  13   26.30    1.82
   2  -6  13   20.91    2.95
   2   6  13   18.08    2.96
   2  -6  13   24.29    3.02
  -2   6 -13   30.64    3.85
  -2   6 -14   -0.51    1.42
  -2  -6 -14   -0.56    0.95
  -2   6 -14   -0.29    0.84
   2   6  14    1.19    0.83
   2   6  14   -0.43    0.63
   2   6  14   -0.12    0.60
   2  -6  14    0.40    1.17
   2   6  14   -0.88    1.17
  -2   6 -14    0.53    1.24
  -2   6 -15   26.84    3.91
  -2   6 -15   28.99    4.01
   2   6  15   31.72    2.41
   2  -6  15   36.09    3.89
   2   6  15   23.30    3.34
   2   6  15   32.96    2.23
  -2   6 -16  109.76    8.37
   2   6  16  116.55    5.85
  -2   6 -16  125.78    8.95
   2  -6  16  122.61    8.10
   2   6  16  107.97    7.94
   2   6  16  113.13    5.68
   2   6  16  109.29    5.54
  -2   6 -17   21.85    3.45
   2   6  17   26.41    2.19
   2  -6  17   34.52    3.96
  -2   6 -17   18.18    3.28
   2   6  17   29.13    2.07
   2   6  17   28.74    2.16
   2   6  18   62.92    3.82
  -2   6 -18   65.96    6.37
   2  -6  18   67.15    5.94
  -2   6 -18   68.15    6.18
   2   6  18   67.84    3.73
   2   6  18   72.78    3.86
   2   6  19    8.47    1.23
   2   6  19    8.27    1.22
   2   6  19    8.12    1.16
   2   6  20   13.37    1.39
   2   6  20   15.37    1.38
   2   6  20   14.84    1.44
   2   6  20   11.09    1.35
   2   6  21   17.27    1.53
   2   6  21   18.11    1.58
   2   6  21   21.43    1.59
   2   6  21   19.97    1.62
   2   6  22    4.29    0.75
   2   6  22    3.52    0.81
   2   6  22    3.29    0.76
   2   6  22    4.53    0.74
   2   6  23   36.18    2.18
   2   6  23   40.36    2.18
   2   6  23   39.18    2.14
  -2   6 -24    1.41    0.52
   2   6  24    1.12    0.45
  -2   6 -25    3.19    0.49
   2   6  25    2.20    0.44
  -2   7  25   57.60    2.71
  -2   7  25   57.70    2.65
  -2   7  24    1.60    0.49
  -2   7  24    1.90    0.49
   2   7 -24    0.89    0.44
  -2   7  23    8.94    0.94
  -2   7  23    8.34    0.90
   2   7 -23    8.10    0.97
   2   7 -23    6.75    0.80
   2   7 -22    0.51    0.52
   2   7 -22    0.52    0.70
  -2   7  22    0.16    0.58
   2   7 -21   -0.20    0.56
  -2   7  21    0.54    0.67
   2   7 -21    0.50    0.73
   2   7 -20    0.46    0.62
  -2   7  20    1.46    0.79
   2   7 -20    1.00    0.83
  -2   7  20    0.66    0.56
  -2   7  19    0.51    0.68
   2   7 -19    1.73    0.99
  -2   7  19    1.44    0.65
  -2   7  18   13.26    1.39
  -2   7  18   16.40    1.60
   2   7 -18   16.06    1.81
  -2   7  18   15.18    1.51
  -2   7  18   13.69    1.38
  -2   7  17    3.92    1.12
  -2   7  17    1.79    0.75
   2   7 -17    4.73    1.95
  -2   7  17    4.05    0.97
  -2   7  17    3.52    0.81
  -2   7  16   90.14    4.61
  -2   7  16   86.81    4.38
   2   7 -16   85.92    7.41
  -2   7  16   85.65    4.48
  -2   7  16   84.82    4.42
  -2   7  15   15.69    1.62
  -2   7  15   16.42    1.53
  -2   7  15   14.69    1.44
  -2   7  14   50.00    3.09
   2   7 -14   43.05    4.93
   2   7 -14   53.52    2.76
  -2   7  14   50.86    2.97
  -2   7  14   43.69    2.81
  -2   7  13   31.00    2.28
   2   7 -13   29.81    3.95
  -2   7  13   30.95    2.13
   2   7 -13   33.92    2.02
  -2   7  13   26.80    2.02
  -2   7  12    6.14    0.91
  -2   7  12    4.77    0.89
  -2   7  12    7.92    1.19
  -2   7  12    5.31    1.02
   2   7 -12    6.20    0.87
   2   7 -12    3.66    1.73
   2   7 -11    7.56    1.12
  -2   7  11    7.35    0.94
  -2   7  11    7.89    1.02
   2   7 -11    9.43    1.00
   2   7 -11    8.30    1.96
  -2   7  11    6.57    1.10
   2   7 -10    5.58    0.96
  -2   7  10    7.21    0.97
   2   7 -10    6.62    0.88
   2   7 -10    7.09    1.76
  -2   7  10    5.82    1.00
   2   7  -9   44.75    3.87
   2   7  -9   36.49    2.10
   2   7  -9   36.72    2.35
  -2   7   9   35.07    2.29
  -2   7   9   37.72    2.36
  -2   7   8  161.69    7.33
  -2   7   8  169.94    7.42
   2   7  -8  161.32    7.12
   2   7  -8  177.93    9.15
   2   7  -7  115.90    6.69
   2   7  -6    8.12    1.42
   2   7  -5   26.52    2.38
   2   7  -4  256.32   10.49
   2   7  -4  234.64   11.15
   2   7  -3   14.63    1.43
   2   7  -3   18.08    1.27
   2   7  -2  191.77    8.17
   2   7  -1  148.44    6.45
   2   7   0   58.81    2.90
  -2   7  -1  117.33    5.28
   2   7   1  122.78    5.31
  -2   7  -2   81.01    5.32
  -2   7  -2   80.33    4.91
   2   7   2   78.90    3.67
   2   7   3    3.33    0.55
  -2   7  -3    2.62    1.04
   2   7   4  236.43   10.10
  -2   7  -4  257.30   12.40
  -2   7  -4  254.59   10.24
  -2   7  -4  235.94   11.75
  -2   7  -5   86.11    5.73
  -2   7  -5   76.06    5.12
  -2   7  -5   81.32    3.81
  -2   7  -6    0.27    0.52
  -2   7  -6   -0.56    0.99
  -2   7  -6   -0.68    1.09
  -2   7  -7    2.72    0.69
  -2   7  -7    0.73    1.02
  -2   7  -7    3.37    1.27
  -2   7  -8    7.37    1.87
   2   7   8    8.94    1.05
  -2   7  -8    9.11    1.00
   2   7   8    7.17    0.95
   2   7   8    8.78    1.10
  -2   7  -8    4.28    1.60
   2   7   8    6.47    0.95
   2   7   9   27.75    1.98
   2   7   9   28.49    2.09
  -2   7  -9   30.22    3.37
   2   7   9   24.29    1.90
   2   7   9   27.78    2.01
   2   7   9   29.91    1.99
   2   7   9   29.76    1.84
   2   7   9   28.01    1.89
   2   7  10   21.26    1.77
  -2   7 -10   17.77    2.84
   2   7  10   27.18    2.08
   2   7  10   26.72    1.85
   2   7  10   27.47    1.88
   2   7  10   23.69    1.70
   2   7  10   29.73    2.04
   2   7  10   23.88    1.87
   2   7  11   -0.49    0.70
   2   7  11   -0.57    0.65
   2   7  11    0.56    0.57
   2   7  11   -0.50    0.71
   2   7  11   -0.13    0.71
   2   7  11    0.14    0.75
   2   7  11   -0.34    0.62
   2  -7  12    1.07    1.05
   2   7  12   -0.10    0.69
   2   7  12    0.70    0.64
   2   7  12    0.26    0.63
   2   7  12   -0.13    0.67
   2   7  12   -0.30    0.70
   2  -7  13   12.13    2.25
   2   7  13    9.38    1.12
   2   7  13    9.30    1.21
   2   7  13    9.20    1.26
   2   7  13    9.66    1.29
   2   7  13   10.10    1.41
   2   7  14   13.05    1.54
   2   7  14   11.64    1.27
   2   7  14   14.80    1.49
   2  -7  14   13.68    2.41
  -2   7 -14   13.44    2.73
   2   7  14   12.93    1.48
   2   7  14   12.42    1.47
   2   7  14   14.72    1.46
  -2   7 -15    4.43    1.91
   2   7  15    6.65    1.25
   2   7  15    6.10    1.01
   2   7  15    7.47    1.15
   2  -7  15    7.57    1.94
  -2   7 -15    4.08    1.94
   2   7  15    7.23    1.16
   2   7  16  201.91    9.32
   2   7  16  194.97    8.93
  -2   7 -16  205.58   12.79
   2  -7  16  228.37   12.06
  -2   7 -16  174.31   12.00
   2   7  16  201.45    9.15
   2   7  16  207.17    9.11
  -2   7 -17   88.80    7.68
  -2   7 -17   92.37    7.56
   2   7  17   94.94    4.86
   2   7  17  109.19    5.03
   2   7  17   87.88    4.64
   2   7  17   93.62    5.01
   2   7  18  137.20    6.62
   2   7  18  148.61    6.70
   2   7  18  134.20    6.40
   2   7  18  144.93    6.82
   2   7  19  153.86    7.14
   2   7  19  157.20    7.11
   2   7  19  157.31    7.00
   2   7  19  148.29    6.99
   2   7  19  144.77    6.74
   2   7  20   82.86    4.24
   2   7  20   89.73    4.42
   2   7  20   82.05    4.29
   2   7  20   92.51    4.49
   2   7  21   14.47    1.33
   2   7  21   16.16    1.32
   2   7  21   13.97    1.23
  -2   7 -22   60.70    3.21
   2   7  22   57.98    3.06
   2   7  22   63.40    3.17
  -2   7 -23    1.07    0.50
   2   7  23    1.15    0.53
  -2   7 -24   72.69    3.32
   2   7  24   71.20    3.31
   2   7  25    4.80    0.47
  -2   8  24   16.21    1.07
  -2   8  23    2.24    0.56
  -2   8  23    3.00    0.56
  -2   8  23    3.28    0.54
   2   8 -23    2.91    0.64
   2   8 -22   54.49    2.88
  -2   8  22   57.97    2.90
  -2   8  22   58.39    2.87
   2   8 -22   52.47    2.96
   2   8 -21    0.19    0.53
  -2   8  21    0.91    0.61
  -2   8  21    1.38    0.56
   2   8 -21    0.22    0.68
  -2   8  20   39.77    2.46
   2   8 -20   44.54    2.81
   2   8 -20   44.26    2.63
  -2   8  19    0.97    0.67
   2   8 -19    0.44    0.84
   2   8 -19    0.73    0.70
  -2   8  18   28.55    2.04
  -2   8  18   28.84    2.17
   2   8 -18   31.53    2.26
  -2   8  18   31.24    2.13
   2   8 -18   26.02    2.32
  -2   8  17   10.41    1.42
  -2   8  17   11.87    1.24
   2   8 -17   11.22    1.56
  -2   8  17   11.40    1.37
  -2   8  17   10.10    1.17
   2   8 -16  257.19   11.30
  -2   8  16  244.27   10.65
  -2   8  16  255.60   10.92
  -2   8  16  233.69   10.69
   2   8 -16  226.84   14.26
  -2   8  15    9.14    1.12
   2   8 -15   10.83    2.59
  -2   8  15   10.19    1.42
  -2   8  15   10.32    1.32
   2   8 -15    8.39    1.42
  -2   8  14    0.22    0.57
  -2   8  14    0.78    0.97
   2   8 -14    0.54    1.58
  -2   8  14    0.58    0.79
   2   8 -14    0.16    0.87
   2   8 -13   43.06    2.87
  -2   8  13   39.38    2.70
  -2   8  13   37.77    2.47
  -2   8  13   39.58    2.53
   2   8 -13   40.28    4.65
   2   8 -12  231.93    9.80
  -2   8  12  209.32    9.45
   2   8 -12  212.29    9.18
   2   8 -12  234.75   12.65
  -2   8  12  197.50    9.25
   2   8 -11  130.89    8.29
   2   8 -11  122.20    5.91
   2   8 -11  114.16    5.47
   2   8 -10  234.37   12.62
   2   8 -10  225.50   10.05
   2   8 -10  253.74   10.52
   2   8  -9   53.80    4.57
   2   8  -9   56.31    2.92
   2   8  -9   52.71    3.13
  -2   8   9   53.58    3.14
   2   8  -8   10.89    1.84
   2   8  -8   11.31    1.13
   2   8  -8   12.64    1.28
  -2   8   8    9.96    1.26
   2   8  -7   85.92    5.66
  -2   8   7   95.63    4.62
   2   8  -7   90.65    4.33
   2   8  -7   94.33    4.61
   2   8  -6   29.38    1.83
  -2   8   6   31.65    2.04
   2   8  -6   28.30    2.66
   2   8  -6   28.02    1.97
   2   8  -5   35.22    1.96
   2   8  -5   30.38    2.59
  -2   8   5   30.59    2.08
   2   8  -5   29.19    1.85
   2   8  -5   33.68    1.84
   2   8  -5   32.03    2.07
   2   8  -5   31.43    2.01
   2   8  -4   45.80    2.47
  -2   8   4   41.20    2.50
   2   8  -3  105.43    4.89
  -2   8   2   18.25    1.38
   2   8  -2   18.27    1.34
  -2   8   1    2.51    0.63
   2   8  -1    2.86    0.59
  -2   8   0   92.85    4.30
   2   8   0   91.37    4.28
  -2   8  -1    0.57    0.51
   2   8   1    0.95    0.46
  -2   8  -2    1.30    0.61
   2   8   2    0.98    0.41
  -2   8  -3   15.43    2.24
   2   8   3   14.10    1.09
  -2   8  -4  118.79    7.22
  -2   8  -4  105.47    6.61
  -2   8  -5   33.22    3.45
  -2   8  -5   29.44    3.03
   2   8   5   26.08    1.85
  -2   8  -5   33.46    1.89
   2   8   6  163.17    7.59
  -2   8  -6  171.74    7.50
  -2   8  -6  177.88    9.60
  -2   8  -6  201.54   10.40
   2   8   6  168.85    7.63
   2   8   6  174.10    7.67
  -2   8  -6  178.65    7.67
  -2   8  -7    6.84    0.94
  -2   8  -7    6.99    0.89
   2   8   7    7.26    0.96
  -2   8  -7    6.51    1.78
   2   8   7    4.73    0.74
   2   8   7    4.58    0.84
  -2   8  -7    5.67    1.69
   2   8   7    5.70    0.86
   2   8   7    6.62    0.92
  -2   8  -8    2.16    0.69
  -2   8  -8    2.05    0.74
   2   8   8    2.16    0.77
  -2   8  -8    5.18    1.73
   2   8   8    2.00    0.60
   2   8   8    2.31    0.71
   2   8   8    2.12    0.68
  -2   8  -8    1.72    1.32
   2   8   8    2.45    0.71
   2   8   8    2.03    0.64
   2   8   9   30.94    2.11
  -2   8  -9   27.28    3.42
  -2   8  -9   31.99    3.82
   2   8   9   28.25    1.94
   2   8   9   29.55    2.04
   2   8   9   30.25    2.11
   2   8   9   31.87    2.23
   2   8   9   31.01    2.11
  -2   8  -9   36.81    2.25
  -2   8 -10   11.70    1.33
  -2   8 -10    9.58    2.31
   2   8  10    9.37    1.19
   2   8  10   10.29    1.13
   2   8  10   10.43    1.20
   2   8  10   10.49    1.24
  -2   8 -10    6.81    2.01
   2   8  10   11.34    1.24
   2   8  10   10.88    1.32
  -2   8 -11  107.13    7.73
   2   8  11   98.38    5.08
  -2   8 -11  104.07    7.82
   2   8  11  102.47    4.98
   2   8  11  104.40    5.03
   2  -8  11  115.80    7.04
   2   8  11  102.83    5.29
   2   8  11  103.62    5.17
   2   8  11   99.51    5.17
  -2   8 -11  112.25    5.31
   2  -8  12   57.52    4.82
  -2   8 -12   48.32    5.30
   2   8  12   54.52    3.12
   2   8  12   58.56    3.17
   2   8  12   51.76    3.16
   2   8  12   63.99    3.38
   2   8  12   53.50    3.29
   2   8  12   56.89    3.41
   2   8  13    0.35    0.61
   2   8  13    0.32    0.66
   2   8  13    0.64    0.74
   2  -8  13    0.75    1.00
  -2   8 -13    1.13    1.22
   2   8  13    0.53    0.67
   2   8  13    1.74    0.85
   2   8  14    0.11    0.63
   2   8  14    0.85    0.79
   2   8  14   -0.33    0.71
   2  -8  14    0.79    1.04
  -2   8 -14    1.17    1.46
   2   8  14    0.15    0.71
   2   8  14   -0.13    0.76
   2  -8  15    0.41    1.01
  -2   8 -15    0.56    1.63
   2   8  15   -0.11    0.61
   2   8  15    0.13    0.67
   2   8  15    0.57    0.77
   2   8  16  155.02    7.20
   2   8  16  160.95    7.45
   2   8  16  170.59    7.63
   2   8  16  155.62    7.38
   2   8  17   41.82    2.43
  -2   8 -17   43.20    2.87
   2   8  17   40.83    2.70
   2   8  17   45.31    2.70
   2   8  17   36.67    2.50
  -2   8 -18   41.56    2.80
   2   8  18   39.31    2.51
   2   8  18   44.06    2.68
   2   8  18   46.50    2.79
   2   8  19    3.52    0.78
  -2   8 -19    3.76    1.00
   2   8  19    3.03    0.82
  -2   8 -20    2.96    0.85
   2   8  20    3.65    0.78
  -2   8 -21   30.03    1.97
   2   8  21   29.92    1.89
  -2   8 -22   24.37    1.59
   2   8  22   24.21    1.54
  -2   8 -23    0.16    0.39
   2   8  24   29.15    1.50
  -2   9  24   15.09    0.90
   2   9 -23    9.58    0.86
  -2   9  23   11.27    0.85
  -2   9  22    5.75    0.73
  -2   9  22    7.59    0.81
   2   9 -22    5.68    0.79
  -2   9  21   19.17    1.42
   2   9 -21   22.38    1.63
   2   9 -21   20.73    1.50
  -2   9  20    3.13    0.72
   2   9 -20    3.14    0.84
   2   9 -20    2.63    0.76
   2   9 -19   11.62    1.46
   2   9 -19   11.76    1.29
   2   9 -18   30.33    2.19
  -2   9  18   29.91    1.92
  -2   9  18   27.81    2.09
   2   9 -18   26.88    2.29
   2   9 -17   59.00    3.44
  -2   9  17   55.63    3.24
  -2   9  17   54.62    3.14
   2   9 -17   53.11    3.47
   2   9 -16  101.97    5.30
  -2   9  16  100.69    5.02
   2   9 -16  101.50    5.43
  -2   9  16  103.19    4.92
  -2   9  16   96.11    5.08
   2   9 -15   96.50    7.72
  -2   9  15  101.16    5.04
   2   9 -15   95.87    5.37
  -2   9  15  105.13    4.94
  -2   9  15   99.00    5.15
   2   9 -14  156.17   10.32
   2   9 -14  165.65    7.77
  -2   9  14  153.13    7.45
   2   9 -13   18.69    3.07
   2   9 -13   19.02    1.90
  -2   9  13   20.70    1.94
   2   9 -12   34.88    2.54
   2   9 -12   29.72    3.68
   2   9 -11    1.00    0.80
   2   9 -11    0.84    1.17
   2   9 -10  143.03    8.98
   2   9 -10  141.53    6.79
  -2   9  10  160.01    7.02
   2   9 -10  158.59    7.25
   2   9  -9  419.63   19.60
  -2   9   9  414.49   17.14
  -2   9   9  418.94   17.71
   2   9  -9  402.73   17.32
  -2   9   9  422.18   17.49
   2   9  -9  457.47   17.81
  -2   9   8   99.07    4.99
  -2   9   8  114.00    5.51
   2   9  -8  127.43    5.59
   2   9  -8  108.50    5.18
   2   9  -8  114.26    5.47
   2   9  -7   41.92    2.53
  -2   9   7   39.66    2.54
  -2   9   7   34.81    2.16
   2   9  -7   38.53    2.49
  -2   9   6    0.08    0.57
  -2   9   6   -0.23    0.73
   2   9  -6    0.43    0.61
   2   9  -6   -0.08    0.65
   2   9  -6   -0.23    0.68
  -2   9   5   -0.08    0.54
   2   9  -5    0.41    0.55
  -2   9   5    0.44    0.67
   2   9  -5    0.10    0.63
   2   9  -5    0.80    0.66
   2   9  -5    0.55    0.67
   2   9  -4   60.89    2.98
  -2   9   4   57.19    2.97
  -2   9   4   55.27    3.15
   2   9  -4   59.33    3.07
   2   9  -4   49.89    2.83
   2   9  -4   53.34    3.12
   2   9  -3  121.39    5.45
  -2   9   3  109.77    5.53
   2   9  -3  112.88    5.25
   2   9  -3  121.29    5.35
  -2   9   3  118.52    5.38
   2   9  -2  210.03    9.02
   2   9  -2  201.42    8.92
  -2   9   2  216.29    9.19
   2   9  -2  228.93    9.17
   2   9  -2  216.54    9.20
   2   9  -1  148.66    6.31
   2   9  -1  137.51    6.21
  -2   9   1  148.31    6.49
   2   9  -1  150.03    6.44
   2   9  -1  141.36    6.43
   2   9   0   36.91    2.05
  -2   9   0   37.02    2.38
  -2   9   0   40.73    2.28
   2   9   0   37.44    2.21
   2   9   0   39.26    2.19
  -2   9  -1   99.28    4.52
   2   9   1   89.62    4.38
  -2   9  -1   91.59    4.61
   2   9   1   95.52    4.37
  -2   9  -1   90.72    4.44
   2   9   2    2.90    0.55
  -2   9  -2    1.81    0.66
   2   9   2    1.83    0.54
  -2   9  -2    2.00    0.66
   2   9   3    3.40    0.66
   2   9   3    2.62    0.60
   2   9   3    3.07    0.66
  -2   9  -3    3.79    0.77
  -2   9  -3    3.50    0.73
   2   9   4    5.22    0.79
   2   9   4    4.71    0.73
   2   9   4    4.56    0.70
   2   9   4    4.17    0.68
  -2   9  -4    4.72    0.78
   2   9   4    3.91    0.75
   2   9   5    1.21    0.53
   2   9   5    0.81    0.48
   2   9   5    1.25    0.52
   2   9   5    0.85    0.52
  -2   9  -5    1.19    1.21
  -2   9  -5    1.06    0.58
   2   9   6   41.25    2.51
  -2   9  -6   44.85    2.50
  -2   9  -6   41.82    4.01
  -2   9  -6   44.62    4.41
  -2   9  -6   46.84    2.62
   2   9   6   41.00    2.52
   2   9   6   38.96    2.43
   2   9   6   45.07    2.58
  -2   9  -7   43.76    2.44
   2   9   7   40.63    2.47
  -2   9  -7   39.93    4.02
  -2   9  -7   41.36    4.34
   2   9   7   37.59    2.28
   2   9   7   37.44    2.37
   2   9   7   43.27    2.54
   2   9   7   37.78    2.47
   2   9   7   41.50    2.78
  -2   9  -7   40.67    2.48
  -2   9  -8   23.50    1.81
   2   9   8   26.01    1.84
  -2   9  -8   23.96    3.11
   2   9   8   19.99    1.58
   2   9   8   25.53    1.84
  -2   9  -8   23.24    3.33
   2   9   8   21.73    1.78
   2   9   8   23.00    1.75
   2   9   8   24.49    1.88
  -2   9  -9  107.91    7.44
   2   9   9   95.65    4.91
  -2   9  -9  114.34    7.87
   2   9   9   91.09    4.74
   2   9   9  105.01    4.94
  -2   9  -9  108.39    5.08
   2   9   9  102.63    4.96
   2   9   9   97.96    5.01
   2   9   9   99.33    5.07
  -2   9 -10   64.98    5.52
   2   9  10   52.59    3.08
   2   9  10   49.96    2.94
   2   9  10   54.25    3.06
  -2   9 -10   57.35    5.50
   2  -9  10   58.69    4.57
   2   9  10   46.89    3.01
   2   9  10   51.87    3.14
   2   9  10   57.93    3.32
  -2   9 -10   60.51    3.30
  -2   9 -11    1.95    0.82
   2   9  11    2.71    0.75
  -2   9 -11    1.48    1.31
   2   9  11    2.26    0.71
   2   9  11    2.75    0.82
   2   9  11    2.70    0.87
  -2   9 -11    4.33    1.85
   2   9  11    2.25    0.88
   2   9  11    3.34    0.82
  -2   9 -12    8.29    1.28
   2   9  12    9.60    1.17
  -2   9 -12    8.85    2.32
   2   9  12    7.26    1.04
   2   9  12    9.21    1.19
   2   9  12    9.49    1.25
   2   9  12    6.48    1.22
   2   9  12   10.42    1.21
  -2   9 -12    9.00    2.45
   2   9  13  122.52    5.98
   2   9  13  116.32    6.04
   2   9  13  126.88    6.32
   2   9  13  139.61    6.31
  -2   9 -13  135.30    6.37
  -2   9 -13  123.13    9.22
   2   9  13  132.49    6.04
   2   9  14   89.65    4.74
   2   9  14  101.84    5.19
   2   9  14  117.28    5.23
   2   9  14   87.01    4.84
  -2   9 -14  101.56    5.21
  -2   9 -14   96.11    7.95
   2   9  14  105.84    4.91
   2   9  15    0.57    0.56
  -2   9 -15    1.57    0.87
   2   9  15    0.55    0.76
   2   9  15    1.00    0.67
  -2   9 -16   34.55    2.50
   2   9  16   33.16    2.20
   2   9  16   35.77    2.43
  -2   9 -17   13.36    1.54
   2   9  17   16.80    1.57
  -2   9 -18   18.30    1.68
   2   9  18   20.05    1.62
   2   9  18   20.53    1.66
  -2   9 -19   22.93    1.78
   2   9  19   22.44    1.70
   2   9  19   26.51    1.79
   2   9  20    0.16    0.53
  -2   9 -20   -0.35    0.61
   2   9  20    0.65    0.55
   2   9  21    0.95    0.50
  -2   9 -21    1.89    0.58
   2   9  21    1.54    0.50
  -2   9 -22   31.07    1.72
   2   9  22   33.75    1.76
   2   9  23   20.20    1.13
  -2  10  23    3.62    0.41
  -2  10  22    4.99    0.59
   2  10 -22    5.10    0.61
   2  10 -21   54.90    2.81
   2  10 -20   25.11    1.82
   2  10 -20   29.55    1.83
   2  10 -19   14.47    1.47
   2  10 -19   17.09    1.42
  -2  10  18    1.39    0.87
  -2  10  18    0.41    0.61
   2  10 -18    0.89    0.79
   2  10 -18   -0.11    0.67
  -2  10  17    0.79    0.66
  -2  10  17    1.55    0.84
   2  10 -17    0.14    0.86
   2  10 -17    2.19    0.79
  -2  10  16    0.34    0.84
  -2  10  16    0.92    0.68
   2  10 -16    0.91    0.92
   2  10 -16    0.14    0.73
  -2  10  15   13.09    1.46
  -2  10  15   14.20    1.29
   2  10 -15   10.49    1.49
   2  10 -15   13.04    1.59
   2  10 -14   14.07    1.67
  -2  10  14   16.42    1.40
  -2  10  14   13.28    1.56
  -2  10  13    1.73    0.70
  -2  10  13    0.66    1.03
   2  10 -13    0.63    0.88
  -2  10  13    0.80    0.77
  -2  10  12    7.07    1.31
  -2  10  12    8.42    1.21
   2  10 -12    8.25    1.36
  -2  10  11  130.44    6.21
   2  10 -11  131.68    6.52
   2  10 -11  131.37    6.54
  -2  10  10  100.47    5.10
  -2  10  10   97.94    4.99
   2  10 -10  103.20    5.29
   2  10 -10  100.78    5.25
   2  10  -9   80.83    4.50
  -2  10   9   85.98    4.34
  -2  10   9   90.59    4.49
  -2  10   9   77.91    4.49
   2  10  -8   82.82    4.30
  -2  10   8   79.93    4.22
  -2  10   8   79.86    4.32
  -2  10   8   75.85    4.05
  -2  10   8   77.55    3.79
   2  10  -7    0.49    0.65
  -2  10   7    0.26    0.89
  -2  10   7    0.47    0.70
  -2  10   7    0.08    0.64
   2  10  -6    5.96    0.96
  -2  10   6    4.39    1.07
  -2  10   6    4.59    1.00
  -2  10   6    5.47    0.90
   2  10  -5  100.79    5.02
  -2  10   5  104.58    5.19
  -2  10   5  113.63    5.30
  -2  10   5   98.00    4.86
   2  10  -4    0.41    0.55
  -2  10   4    0.12    0.76
  -2  10   4    0.39    0.65
  -2  10   4   -0.28    0.69
   2  10  -4    0.79    0.63
   2  10  -3   20.42    1.57
  -2  10   3   18.56    1.69
  -2  10   3   20.86    1.62
  -2  10   3   18.38    1.56
   2  10  -3   20.58    1.54
   2  10  -2    1.01    0.54
  -2  10   2    0.12    0.77
  -2  10   2   -0.09    0.66
  -2  10   2    0.10    0.61
   2  10  -2    0.43    0.56
   2  10  -1   60.84    3.25
   2  10  -1   58.12    3.21
  -2  10   1   66.05    3.36
  -2  10   1   63.50    3.35
   2  10  -1   67.84    3.30
   2  10   0   11.43    1.08
   2  10   0   10.42    1.10
  -2  10   0   10.93    1.16
   2  10   0   13.02    1.16
  -2  10   0   11.35    1.22
   2  10   1  292.16   12.56
  -2  10  -1  324.37   12.79
   2  10   1  307.51   12.69
  -2  10  -1  304.14   12.78
   2  10   1  287.80   12.63
   2  10   2   67.70    3.32
  -2  10  -2   65.85    3.33
  -2  10  -2   59.50    3.30
   2  10   2   57.20    3.22
   2  10   3    1.75    0.63
  -2  10  -3    1.92    0.76
  -2  10  -3    1.19    0.61
   2  10   3    2.39    0.73
   2  10   4   30.71    2.03
  -2  10  -4   32.68    2.05
   2  10   4   32.87    2.35
  -2  10  -4   27.99    2.03
   2  10   4   30.47    2.04
   2  10   5   42.75    2.49
   2  10   5   36.27    2.34
   2  10   5   40.98    2.48
   2  10   5   47.36    2.87
  -2  10  -5   42.40    2.56
   2  10   5   44.70    2.55
   2  10   6   19.49    1.57
   2  10   6   15.30    1.34
   2  10   6   15.33    1.43
   2  10   6   20.03    1.58
  -2  10  -6   16.01    1.49
   2  10   6   17.47    1.83
   2  10   7   41.06    2.51
  -2  10  -7   44.36    4.61
   2  10   7   39.31    2.56
   2  10   7   40.14    2.54
   2  10   7   37.76    2.37
   2  10   7   42.44    2.51
   2  10   7   41.17    2.89
  -2  10  -7   39.99    2.56
   2  10   8   62.55    3.25
  -2  10  -8   52.71    5.20
   2  10   8   61.96    3.39
   2  10   8   50.57    3.05
   2  10   8   52.67    3.24
  -2  10  -8   57.17    3.27
   2  10   8   64.21    3.28
   2  10   9   -0.11    0.61
   2  10   9   -0.41    0.59
   2  10   9    0.13    0.68
   2  10   9   -0.42    0.73
   2  10   9    0.13    0.61
  -2  10  -9   -1.01    1.26
  -2  10  -9    1.82    0.78
   2  10  10   -0.21    0.60
   2  10  10   -0.53    0.72
   2  10  10    0.10    0.59
   2  10  10    0.21    0.71
   2  10  10   -0.39    0.63
  -2  10 -10   -1.58    1.22
  -2  10 -10    0.25    0.71
  -2  10 -11   34.19    2.34
   2  10  11   33.42    2.15
  -2  10 -11   29.38    3.83
   2  10  11   35.58    2.22
  -2  10 -11   30.93    4.11
   2  10  11   29.41    2.24
   2  10  11   28.39    2.07
   2  10  11   31.58    2.37
  -2  10 -12    1.71    0.87
   2  10  12    2.58    0.68
  -2  10 -12    2.06    1.64
   2  10  12    2.24    0.78
   2  10  12    2.49    0.81
   2  10  12    1.85    0.67
   2  10  12    2.06    0.81
  -2  10 -12    1.11    1.39
   2  10  13   14.03    1.26
   2  10  13   13.01    1.33
   2  10  13   11.80    1.40
  -2  10 -13   14.35    1.51
   2  10  13   10.94    1.42
   2  10  14    2.44    0.90
   2  10  14    0.37    0.66
  -2  10 -14   -0.26    0.75
   2  10  14    0.52    0.66
   2  10  15    2.35    0.74
  -2  10 -15    1.66    0.83
   2  10  15    1.95    0.77
  -2  10 -16   61.89    3.57
   2  10  16   71.82    3.62
   2  10  16   61.87    3.51
  -2  10 -17  214.32    9.47
   2  10  17  213.87    9.38
   2  10  17  215.98    9.38
  -2  10 -18    2.91    0.78
   2  10  18    1.92    0.61
  -2  10 -19    4.97    0.83
   2  10  19    5.69    0.78
  -2  10 -20   20.46    1.40
   2  10  20   19.44    1.37
   2  10  20   22.98    1.39
  -2  10 -21    0.54    0.38
   2  10  21    0.59    0.32
  -2  11  21    1.12    0.32
   2  11 -21    0.66    0.36
  -2  11  20   60.53    2.93
  -2  11  20   69.48    3.02
   2  11 -20   59.45    3.07
  -2  11  19   46.08    2.35
  -2  11  19   46.45    2.38
   2  11 -19   45.06    2.57
   2  11 -19   44.16    2.51
  -2  11  18    0.60    0.51
   2  11 -18    0.62    0.71
   2  11 -18   -0.49    0.62
  -2  11  17    2.62    0.85
  -2  11  17    3.37    0.69
   2  11 -17    1.44    0.85
   2  11 -17    1.57    0.68
   2  11 -16   11.35    1.47
  -2  11  16   15.77    1.28
  -2  11  16   14.95    1.40
  -2  11  15   46.73    2.77
  -2  11  15   46.71    2.55
   2  11 -15   42.20    2.91
  -2  11  15   43.68    2.61
  -2  11  14    2.92    0.73
  -2  11  14    1.88    0.92
  -2  11  14    2.86    0.82
   2  11 -13    3.90    1.06
  -2  11  13    5.12    0.87
  -2  11  13    4.84    1.17
  -2  11  13    4.14    0.89
   2  11 -12    0.15    0.80
  -2  11  12    1.78    0.67
  -2  11  12    1.16    0.92
  -2  11  12    1.09    0.74
   2  11 -11   -0.15    0.80
  -2  11  11    0.27    0.59
  -2  11  11   -0.25    0.87
  -2  11  11    0.44    0.73
   2  11 -10   13.93    1.59
  -2  11  10   12.94    1.56
  -2  11  10   14.50    1.45
   2  11  -9  384.38   16.11
  -2  11   9  384.70   15.98
  -2  11   9  363.03   15.78
   2  11  -8   16.11    1.59
  -2  11   8   15.34    1.48
  -2  11   8   14.64    1.71
  -2  11   8   16.62    1.61
   2  11  -7  478.53   19.18
  -2  11   7  478.74   19.16
  -2  11   7  463.80   19.25
  -2  11   7  475.92   18.99
  -2  11   7  420.48   18.56
   2  11  -6  213.46    8.93
  -2  11   6  195.98    8.87
  -2  11   6  200.38    9.03
  -2  11   6  184.32    8.46
  -2  11   6  198.51    8.79
  -2  11   5  113.20    5.36
  -2  11   5  121.29    5.80
  -2  11   5  121.82    5.68
   2  11  -5  116.40    5.57
   2  11  -5  112.41    5.39
  -2  11   5  111.18    5.52
  -2  11   4    1.21    0.68
   2  11  -4    0.62    0.60
  -2  11   4    1.56    0.85
   2  11  -4    1.59    0.66
   2  11  -4    1.45    0.58
  -2  11   4    1.97    0.92
  -2  11   4    1.37    0.74
  -2  11   3   26.58    1.88
   2  11  -3   33.26    1.99
   2  11  -3   24.89    1.82
  -2  11   3   24.08    2.06
   2  11  -3   25.42    1.86
  -2  11   3   32.03    2.22
  -2  11   3   25.79    1.96
   2  11  -2   89.82    4.32
  -2  11   2   93.10    4.67
   2  11  -2   83.81    4.26
  -2  11   2   83.77    4.36
  -2  11   2   87.14    4.37
   2  11  -2   89.48    4.30
   2  11  -1   61.64    3.14
   2  11  -1   54.33    3.09
  -2  11   1   62.66    3.48
  -2  11   1   56.15    3.19
   2  11  -1   63.55    3.19
  -2  11   1   55.21    3.19
   2  11   0   27.47    1.81
  -2  11   0   28.04    1.98
  -2  11   0   29.82    2.03
   2  11   0   32.01    1.97
   2  11   0   25.80    1.90
  -2  11  -1    0.51    0.66
   2  11   1    0.52    0.90
  -2  11  -1   -0.20    0.68
   2  11   1    0.37    0.59
   2  11   1    1.03    0.61
   2  11   2   13.41    1.64
  -2  11  -2   16.50    1.49
  -2  11  -2   18.22    1.55
   2  11   2   15.74    1.38
   2  11   2   16.39    1.46
  -2  11  -3    2.87    0.80
   2  11   3    2.98    1.08
  -2  11  -3    2.72    0.88
   2  11   3    3.61    0.78
   2  11   3    2.46    0.80
   2  11   4   64.56    3.44
   2  11   4   67.15    3.87
  -2  11  -4   65.95    3.55
   2  11   5  106.32    5.10
   2  11   5  104.87    5.53
  -2  11  -5  109.12    5.24
   2  11   6   36.94    2.35
   2  11   6   36.16    2.38
   2  11   6   43.64    2.90
  -2  11  -6   40.60    2.53
   2  11   7  111.88    5.32
   2  11   7  111.54    5.43
   2  11   7   98.31    5.25
   2  11   7  123.32    5.91
  -2  11  -7  120.33    5.53
   2  11   7  113.72    5.35
   2  11   8   38.09    2.33
   2  11   8   35.55    2.42
   2  11   8   33.45    2.33
  -2  11  -8   39.61    2.50
   2  11   8   39.35    2.38
   2  11   9    0.19    0.56
   2  11   9    0.69    0.61
  -2  11  -9    1.32    0.76
   2  11   9    0.30    0.70
   2  11   9    0.12    0.67
   2  11  10   81.03    4.17
   2  11  10   87.45    4.28
  -2  11 -10   92.00    4.52
   2  11  10   85.60    4.47
   2  11  10   81.94    4.38
   2  11  11    6.02    0.98
   2  11  11    6.67    1.05
  -2  11 -11    6.74    1.12
   2  11  11    5.17    0.97
   2  11  12   15.11    1.36
  -2  11 -12   15.23    1.53
   2  11  12   14.23    1.45
   2  11  12   13.52    1.44
   2  11  13   21.49    1.61
  -2  11 -13   19.24    1.73
   2  11  13   20.76    1.72
   2  11  13   20.96    1.76
  -2  11 -14   23.08    1.82
   2  11  14   24.82    1.83
   2  11  14   20.28    1.72
  -2  11 -15   30.87    2.15
   2  11  15   32.33    2.11
  -2  11 -16   27.99    1.99
   2  11  16   32.12    2.01
   2  11  17    0.08    0.50
  -2  11 -17   -0.09    0.59
  -2  11 -18   12.77    1.08
   2  11  18   11.03    1.03
  -2  11 -19   25.00    1.48
   2  12 -20    1.89    0.38
   2  12 -19   51.91    2.59
   2  12 -18    7.02    0.89
  -2  12  17    4.43    0.81
   2  12 -17    3.25    0.82
  -2  12  16   19.81    1.48
   2  12 -16   17.75    1.53
   2  12 -15   12.93    1.36
  -2  12  15   12.46    1.30
  -2  12  15   11.87    1.06
  -2  12  15   14.38    1.20
   2  12 -14    0.25    0.65
  -2  12  14    0.78    0.51
  -2  12  14    1.41    0.81
  -2  12  14    1.62    0.67
   2  12 -13   -0.40    0.70
  -2  12  13    0.22    0.52
  -2  12  13    0.44    0.89
  -2  12  13    0.54    0.61
   2  12 -12   54.75    3.38
  -2  12  12   57.16    3.32
  -2  12  12   57.08    2.94
  -2  12  12   59.05    3.15
   2  12 -11    1.37    0.81
  -2  12  11    2.27    0.64
  -2  12  11    2.08    1.00
  -2  12  11    3.45    0.79
   2  12 -10    4.57    1.03
  -2  12  10    2.60    0.65
  -2  12  10    2.89    1.00
  -2  12  10    2.42    0.79
  -2  12   9   25.15    2.05
  -2  12   9   26.04    1.92
   2  12  -8   30.32    2.19
  -2  12   8   30.81    2.26
  -2  12   8   32.10    2.12
   2  12  -7   33.76    2.26
  -2  12   7   35.82    2.36
  -2  12   7   33.71    2.45
  -2  12   7   31.62    2.13
   2  12  -7   29.38    2.05
   2  12  -6   61.48    3.44
  -2  12   6   63.70    3.36
   2  12  -6   58.05    3.25
  -2  12   6   65.25    3.57
  -2  12   6   63.13    3.69
  -2  12   5   46.45    2.60
  -2  12   5   50.06    2.99
  -2  12   5   52.19    3.15
   2  12  -5   52.81    2.88
  -2  12   5   49.15    2.78
   2  12  -5   44.12    2.66
  -2  12   5   43.62    2.81
  -2  12   4  139.01    6.39
  -2  12   4  152.40    6.78
  -2  12   4  154.07    6.93
   2  12  -4  139.97    6.50
   2  12  -4  134.02    6.36
  -2  12   4  141.03    6.58
  -2  12   3   46.03    2.72
   2  12  -3   42.15    2.67
  -2  12   3   54.62    3.15
   2  12  -3   51.07    2.78
  -2  12   3   49.10    3.08
  -2  12   3   46.92    2.86
   2  12  -3   57.20    3.23
  -2  12   2    9.47    1.20
   2  12  -2    8.81    1.07
  -2  12   2   10.30    1.36
   2  12  -2    9.28    1.00
  -2  12   2   11.39    1.40
  -2  12   2    8.41    1.18
   2  12  -2    8.71    1.34
   2  12  -1   23.37    1.78
  -2  12   1   25.05    2.07
   2  12  -1   27.99    1.87
  -2  12   1   24.77    1.90
  -2  12   1   27.32    2.14
  -2  12   1   23.57    1.83
   2  12  -1   29.70    2.20
   2  12   0   89.62    4.57
   2  12   0  102.31    4.66
  -2  12   0   97.40    4.72
   2  12   0   91.82    4.97
  -2  12   0   94.86    4.72
   2  12   1    6.60    0.97
   2  12   1    5.18    0.93
   2  12   1    5.87    1.17
  -2  12  -1    6.73    1.01
   2  12   2   54.79    3.13
   2  12   2   57.59    3.12
   2  12   2   65.32    3.63
  -2  12  -2   58.28    3.23
   2  12   3   18.60    1.49
   2  12   3   17.03    1.87
  -2  12  -3   18.09    1.57
   2  12   4    7.65    1.01
   2  12   4    5.45    1.31
  -2  12  -4    7.25    1.07
   2  12   5    0.18    0.52
   2  12   5    1.90    1.20
  -2  12  -5    0.11    0.68
   2  12   6  101.21    4.98
   2  12   6  102.49    4.94
  -2  12  -6  109.28    5.19
   2  12   6  111.46    5.58
   2  12   7   -0.28    0.72
   2  12   7   -0.09    0.55
  -2  12  -7    0.13    0.87
  -2  12  -7    0.11    0.71
  -2  12  -8   20.13    1.87
  -2  12  -8   22.49    1.74
   2  12   8   17.45    1.52
  -2  12  -9    2.68    0.83
   2  12   9    3.32    0.80
  -2  12 -10    0.77    0.65
  -2  12 -11    5.32    0.97
   2  12  12   26.89    1.89
  -2  12 -12   25.19    1.89
   2  12  13   77.76    3.85
  -2  12 -13   72.02    3.81
  -2  12 -14    5.61    0.90
   2  12  14    7.27    0.93
  -2  12 -15    2.63    0.72
   2  12  15    3.24    0.68
  -2  12 -16   15.59    1.22
  -2  12 -17   23.29    1.48
  -2  12 -17   26.37    1.67
  -2  12 -18    0.47    0.33
  -2  12 -18    0.18    0.44
  -2  12 -19   29.78    1.57
   2  13 -18   11.33    0.84
   2  13 -17   24.75    1.54
  -2  13  16    2.59    0.67
   2  13 -15   66.81    3.51
  -2  13  15   71.43    3.40
   2  13 -14   13.13    1.27
  -2  13  14   12.98    1.22
  -2  13  13   11.94    1.07
   2  13 -13   10.90    1.23
  -2  13  13    9.98    1.15
  -2  13  12    2.41    0.66
   2  13 -12    1.44    0.67
  -2  13  12    1.26    0.77
  -2  13  11   44.82    2.39
   2  13 -11   37.87    2.54
  -2  13  11   40.38    2.57
  -2  13  10  274.98   11.45
   2  13 -10  265.37   11.71
  -2  13  10  272.92   11.73
  -2  13   9    0.52    0.56
   2  13  -9   -0.33    0.57
  -2  13   9    0.92    0.76
  -2  13   8   56.19    3.05
   2  13  -8   55.59    3.17
  -2  13   8   61.12    3.25
  -2  13   7  130.66    5.86
   2  13  -7  119.56    5.89
  -2  13   7  131.93    6.05
  -2  13   6  174.33    7.92
   2  13  -6  181.88    8.33
  -2  13   6  184.52    8.15
  -2  13   6  185.21    8.36
  -2  13   5   38.39    2.36
   2  13  -5   42.07    2.76
  -2  13   5   41.25    2.58
  -2  13   5   42.28    2.77
  -2  13   4    1.61    0.73
   2  13  -4    1.81    0.96
  -2  13   4    1.79    0.66
  -2  13   4    2.00    0.85
  -2  13   3    0.50    0.73
   2  13  -3   -0.13    0.84
  -2  13   3    0.18    0.55
  -2  13   3    0.33    0.72
  -2  13   2   15.18    1.44
   2  13  -2   16.86    1.71
  -2  13   2   16.59    1.55
  -2  13   1    5.21    0.98
   2  13  -1    8.55    1.34
  -2  13   1    7.29    1.20
  -2  13   0   20.27    1.70
   2  13   0   21.67    1.94
  -2  13   0   23.77    1.98
   2  13   1   32.76    2.39
  -2  13  -1   26.55    2.00
  -2  13  -1   30.44    2.22
   2  13   2   12.22    1.50
  -2  13  -2    8.79    1.13
   2  13   2   12.08    1.16
  -2  13  -2   11.53    1.38
   2  13   3   24.02    1.70
   2  13   3   28.74    2.24
  -2  13  -3   23.61    1.80
   2  13   4    0.14    0.97
  -2  13  -4    1.00    0.72
   2  13   5   23.97    2.13
  -2  13  -5   21.99    1.72
  -2  13  -6    8.76    1.10
  -2  13  -7    7.79    1.05
  -2  13  -8   14.36    1.35
  -2  13  -9  145.19    6.59
  -2  13 -10    5.31    1.02
  -2  13 -10    4.38    0.85
  -2  13 -11    8.73    1.18
  -2  13 -11    7.71    0.97
  -2  13 -12  113.94    5.27
  -2  13 -12  103.72    4.97
  -2  13 -13   54.17    2.90
  -2  13 -13   47.70    2.63
  -2  13 -14   57.85    2.88
  -2  13 -14   47.61    2.57
  -2  13 -15    4.35    0.77
  -2  13 -15    3.37    0.54
  -2  13 -16    3.72    0.64
  -2  13 -17    2.21    0.48
  -2  14  15    0.74    0.48
  -2  14  14   34.77    1.88
  -2  14  13    0.89    0.57
  -2  14  12   76.38    3.70
  -2  14  11   10.33    1.11
  -2  14  10  166.44    7.39
   2  14  -9    6.64    1.05
  -2  14   9    5.26    1.05
   2  14  -8   19.21    1.66
   2  14  -7   -0.22    0.72
  -2  14   7    0.09    0.66
   2  14  -6    4.08    0.99
  -2  14   6    2.62    0.77
   2  14  -5    3.68    1.01
  -2  14   5    2.96    0.79
   2  14  -4   51.80    3.05
  -2  14   4   48.18    2.78
   2  14  -3   10.80    1.42
  -2  14   3   13.63    1.31
   2  14  -2   15.04    1.60
  -2  14   2   16.92    1.44
   2  14  -1   13.53    1.50
  -2  14   1   12.54    1.24
  -2  14   1   11.01    1.22
   2  14   0   -0.73    0.94
  -2  14   0    0.69    0.68
  -2  14   0   -0.57    0.70
  -2  14  -1   98.01    4.74
   2  14   1   91.27    4.77
  -2  14  -1   89.09    4.40
  -2  14  -2    8.00    1.20
  -2  14  -2    7.42    1.01
   2  14   2    9.86    1.42
  -2  14  -3   37.95    2.41
   2  14   3   38.16    2.58
  -2  14  -3   35.04    2.20
  -2  14  -4   31.79    2.21
   2  14   4   31.60    2.35
  -2  14  -4   30.38    1.98
  -2  14  -5   19.64    1.55
  -2  14  -5   23.55    1.80
  -2  14  -6   22.23    1.65
  -2  14  -6   28.44    1.94
  -2  14  -7   45.00    2.54
  -2  14  -7   49.77    2.80
  -2  14  -8   54.29    2.94
  -2  14  -8   63.85    3.27
  -2  14  -9   20.93    1.45
  -2  14 -10    0.13    0.49
  -2  14 -11   14.23    1.08
  -2  14 -12    9.01    0.80
  -2  14 -13    8.15    0.89
  -2  14 -13    5.40    0.77
  -2  14 -14    0.41    0.50
  -2  14 -14    0.21    0.48
  -2  14 -15    0.09    0.33
   2  15 -11   13.58    1.17
   2  15 -10   12.38    1.17
   2  15  -9   51.02    2.78
   2  15  -8   54.93    2.97
   2  15  -7    2.78    0.83
   2  15  -6    2.13    0.81
   2  15  -5   27.05    1.91
   2  15  -4   27.75    1.96
   2  15  -3    1.27    0.79
   2  15  -2    9.54    1.24
   2  15  -1    0.80    0.81
   2  15   0    0.91    0.82
   2  15   1   11.21    1.30
  -2  15  -1   11.22    1.21
   2  15   2   31.47    2.17
  -2  15  -2   32.73    2.07
  -2  15  -3   61.63    3.24
  -2  15  -4    3.28    0.80
  -2  15  -4    3.26    0.81
  -2  15  -5    4.50    0.85
  -2  15  -5    3.69    0.84
  -2  15  -6    6.63    0.92
  -2  15  -6    6.71    0.94
  -2  15  -7    8.85    1.02
  -2  15  -7    7.55    0.98
  -2  15  -8   34.19    2.02
  -2  15  -8   32.14    1.96
  -2  15  -9    2.08    0.63
  -2  15 -10   47.96    2.47
  -2  15 -11    9.10    0.85
   2  16 -10   62.98    2.89
   2  16  -9    2.45    0.54
   2  16  -8   16.41    1.20
   2  16  -7    2.15    0.61
   2  16  -6    6.56    0.84
  -2  16   6    5.46    0.70
   2  16  -5    2.94    0.68
  -2  16   5    4.44    0.68
   2  16  -4    2.74    0.69
   2  16  -3    3.84    0.79
   2  16  -2   14.57    1.27
   2  16  -1    7.72    0.96
  -2  16   0   14.90    1.19
  -2  16  -1    5.12    0.78
  -2  16  -2    3.34    0.67
  -2  16  -3   14.62    1.16
  -2  16  -4   63.47    3.08
  -2  16  -5    0.35    0.47
  -2  16  -6    2.51    0.54
  -2  16  -7    2.46    0.52
  -3   0  27   12.48    0.93
   3   0 -26    0.08    0.42
  -3   0  26    0.06    0.42
  -3   0  25    0.75    0.50
  -3   0  24    0.17    0.54
  -3   0  23   75.02    3.81
  -3   0  22   -0.57    0.74
  -3   0  21   12.39    1.27
   3   0 -20    0.57    1.13
  -3   0  20   -0.46    1.41
  -3   0  20    0.10    0.66
  -3   0  19   12.31    1.20
   3   0 -19   11.30    2.68
   3   0 -18    0.55    1.44
  -3   0  18    1.26    0.63
  -3   0  17   17.62    1.41
   3   0 -17   17.61    3.07
   3   0 -16    0.49    1.13
  -3   0  16   -0.16    0.54
  -3   0  15  418.63   17.03
   3   0 -15  400.25   20.23
   3   0 -14   -0.41    1.09
  -3   0  14    0.14    0.47
   3   0 -13  113.07    7.36
  -3   0  13  110.06    4.96
   3   0 -12    0.69    0.86
   3   0 -11  121.80    7.34
   3   0 -10    0.28    0.83
   3   0  -9    5.67    1.43
   3   0  -8    0.24    0.80
   3   0  -7  379.06   16.93
   3   0  -6   -0.20    0.83
   3   0  -5  624.00   26.25
   3   0  -4    0.18    0.66
  -3   0   4   -0.49    0.72
  -3   0   3    0.32    0.64
  -3   0   2   -0.31    0.71
   3   0  -2    1.14    0.74
   3   0  -1  137.60    6.83
   3   0   0    0.15    0.61
   3   0   1   13.89    1.57
   3   0   2    0.31    0.70
   3   0   3   15.37    1.68
  -3   0  -3   12.94    1.43
  -3   0  -4    0.30    0.58
   3   0   5  346.43   14.10
  -3   0  -5  361.19   15.28
   3   0   6    0.23    0.40
  -3   0  -6   -0.17    0.68
   3   0   7  626.26   27.82
   3   0   7  650.68   25.75
  -3   0  -7  637.81   27.05
  -3   0  -8   -0.20    0.74
   3   0   8    0.88    1.10
  -3   0  -9 1099.55   44.59
   3   0   9 1058.97   45.43
   3   0  10    0.70    1.02
  -3   0 -10    0.24    0.67
   3   0  11   55.18    4.76
  -3   0 -11   59.68    4.30
   3   0  12   -0.41    1.08
   3   0  12   -0.58    0.88
  -3   0 -12    0.29    0.80
  -3   0 -13   33.81    3.30
   3   0  13   25.42    3.09
  -3   0 -13   32.57    3.34
   3   0  13   38.85    4.07
   3   0  13   36.50    2.13
  -3   0 -14    0.33    0.88
  -3   0 -14    0.34    1.11
   3   0  14   -0.35    1.02
   3   0  14   -0.47    1.02
   3   0  14   -0.37    0.49
  -3   0 -15   71.22    5.24
   3   0  15   67.63    5.30
  -3   0 -15   49.53    4.54
   3   0  15   53.05    5.38
   3   0  15   59.36    3.21
  -3   0 -16   -0.39    1.42
   3   0  16    1.60    1.41
   3   0  16    0.10    0.49
   3   0  16   -0.41    1.15
  -3   0 -17    0.41    1.30
   3   0  17   -1.66    1.69
   3   0  17   -0.10    0.52
   3   0  17    0.44    1.34
  -3   0 -18    0.85    1.45
   3   0  18    0.56    1.22
   3   0  18    0.10    0.55
   3   0  18    1.39    1.29
  -3   0 -19    0.43    1.21
   3   0  19    1.41    1.38
   3   0  19    1.13    1.65
   3   0  19    0.80    0.57
   3   0  20   -0.47    0.60
   3   0  20    0.21    0.61
   3   0  21  230.98   10.02
   3   0  22   -0.45    0.55
   3   0  23   83.60    4.01
   3   0  24    0.06    0.39
   3   0  25    0.31    0.45
   3   0  25    0.31    0.31
   3   0  26   -0.09    0.29
  -3  -1  27    7.80    0.72
  -3  -1  26   24.86    1.53
   3  -1 -26   24.34    1.66
  -3  -1  25   41.01    2.30
  -3  -1  24    7.46    0.94
  -3  -1  23   15.25    1.37
  -3  -1  22    0.57    0.66
  -3  -1  21    0.10    0.68
  -3   1  20   23.09    3.45
   3  -1 -20   18.79    3.36
  -3  -1  20   26.79    1.83
  -3   1  19   17.15    2.91
   3  -1 -19   15.16    3.00
  -3  -1  19   17.42    1.45
   3  -1 -18  183.46   11.66
  -3  -1  18  190.52    8.26
  -3   1  18  186.66    8.13
   3  -1 -17    9.82    2.37
  -3  -1  17   13.43    1.20
  -3   1  17   10.53    1.04
   3  -1 -16    1.45    1.35
  -3  -1  16    2.18    0.60
   3  -1 -15   -0.45    1.12
  -3  -1  15    0.61    0.55
   3  -1 -14   75.00    5.66
  -3  -1  14   64.09    3.21
   3   1 -13 1020.04   40.28
   3  -1 -13  981.26   43.19
  -3  -1  13 1009.13   40.24
   3  -1 -12   31.12    3.23
   3   1 -12   29.66    1.75
   3  -1 -11   11.32    1.98
   3   1 -11    9.60    0.89
   3  -1 -10   14.61    2.11
   3   1 -10   16.19    1.14
   3  -1  -9  304.11   14.13
   3   1  -9  297.01   12.22
   3  -1  -8  598.63   25.79
   3  -1  -7   -0.22    0.83
   3  -1  -6   94.93    5.45
   3  -1  -5  154.71    7.77
   3  -1  -4   34.40    2.64
  -3  -1   4   33.76    2.56
  -3  -1   3  449.23   19.15
  -3  -1   2    3.00    0.92
   3  -1  -2    2.78    0.88
   3  -1  -1    0.79    0.71
   3  -1   0   -0.16    0.58
   3  -1   1  200.95    9.35
   3  -1   2  363.46   15.77
   3  -1   3   20.78    1.91
  -3   1  -3   19.86    1.89
  -3   1  -4    2.77    0.97
  -3   1  -5   64.08    3.96
  -3  -1  -5   58.66    3.48
   3  -1   5   61.03    2.81
  -3   1  -6   63.65    4.02
  -3  -1  -6   58.69    3.60
   3  -1   6   62.35    2.88
   3  -1   7   86.80    3.92
  -3   1  -7   87.18    5.23
  -3  -1  -7   90.07    4.86
   3  -1   7   87.52    5.55
  -3  -1  -8  180.02    8.60
  -3   1  -8  170.87    8.94
   3  -1   8  182.48    9.57
  -3   1  -9   14.37    1.96
  -3  -1  -9   16.49    1.84
   3  -1   9   10.88    2.03
  -3   1 -10   62.40    4.31
   3  -1  10   54.40    4.57
  -3  -1 -10   52.20    3.79
   3   1  11   52.29    3.84
  -3   1 -11   49.72    3.98
   3  -1  11   48.18    4.38
  -3  -1 -11   41.96    3.45
   3   1  12    6.09    1.42
   3  -1  12    7.00    1.79
  -3  -1 -12    6.93    1.38
  -3   1 -12    5.08    1.42
  -3   1 -13   52.06    4.57
  -3  -1 -13   48.27    4.08
   3  -1  13   67.78    4.91
   3   1  13   58.50    4.56
  -3  -1 -13   65.83    4.79
   3  -1  13   54.21    5.04
   3   1  13   57.01    3.08
   3   1  13   60.66    3.16
  -3  -1 -14  103.57    6.66
   3   1  14  101.72    6.58
   3  -1  14  113.68    6.92
   3  -1  14   98.73    7.31
   3   1  14   94.30    4.69
   3   1  14   96.52    4.66
  -3  -1 -15  176.41    9.70
   3  -1  15  164.09    9.66
   3   1  15  168.65    9.52
  -3   1 -15  138.84    9.16
   3  -1  15  150.81   10.09
   3   1  15  157.33    7.28
   3   1  15  166.48    7.28
  -3  -1 -16   93.30    6.55
   3  -1  16   88.38    6.57
   3   1  16   81.58    6.33
  -3   1 -16   79.52    6.26
   3  -1  16   81.87    7.04
   3   1  16   89.52    4.43
   3   1  16   86.61    4.35
  -3  -1 -17  149.99    8.74
   3  -1  17  124.32    8.42
   3   1  17  127.77    8.45
  -3   1 -17  118.22    8.16
   3  -1  17  126.18    9.15
   3   1  17  123.68    6.00
   3   1  17  128.38    5.95
  -3  -1 -18    4.31    1.83
   3   1  18    4.09    0.80
   3  -1  18    4.25    1.87
   3   1  18    4.91    1.81
   3  -1  18    5.11    1.94
   3   1  18    2.33    0.75
  -3  -1 -19  164.88   10.24
   3   1  19  177.82    7.77
   3  -1  19  154.62   10.82
   3  -1  19  162.99   10.48
   3   1  19  160.32   10.30
   3   1  19  167.64    7.63
   3   1  20   39.37    2.44
   3   1  20   40.54    2.52
   3   1  21   47.71    2.74
   3   1  21   50.10    2.86
   3  -1  21   49.12    2.76
   3   1  22    3.22    0.65
   3   1  22    1.40    0.61
   3  -1  22    2.40    0.61
   3   1  23   11.42    1.03
   3  -1  23   14.54    1.17
   3   1  23   14.56    1.21
   3  -1  24    0.98    0.41
   3   1  24    0.26    0.40
   3   1  25   50.63    2.48
   3  -1  25   49.98    2.42
   3  -1  25   42.62    2.20
   3   1  25   49.62    2.32
   3   1  26   -0.13    0.32
   3  -1  26    0.15    0.27
  -3   2  27    2.06    0.42
  -3  -2  27    2.73    0.45
  -3  -2  26    5.31    0.67
  -3   2  26    5.55    0.68
   3  -2 -26    6.65    0.80
   3   2 -26    4.82    0.69
  -3   2  25   15.74    1.24
  -3  -2  25   17.06    1.28
   3  -2 -25   19.39    1.49
   3   2 -25   17.11    1.38
  -3   2  24   -0.08    0.51
  -3  -2  24    0.24    0.51
  -3   2  23    7.77    0.94
  -3  -2  23    7.25    0.94
  -3   2  22   38.39    2.31
  -3  -2  22   44.72    2.54
  -3   2  22   46.74    2.54
  -3   2  21    0.28    0.65
  -3  -2  21    0.39    0.66
  -3   2  21   -0.16    0.51
  -3   2  20   19.86    3.15
   3   2 -20   24.80    3.77
   3  -2 -20   17.88    3.33
  -3   2  20   21.99    1.64
  -3  -2  20   19.76    1.58
  -3   2  20   21.12    1.57
  -3   2  19   22.66    3.33
   3  -2 -19   19.37    3.36
   3   2 -19   19.68    3.48
  -3   2  19   23.87    1.68
  -3  -2  19   25.78    1.75
  -3   2  19   21.82    1.64
  -3   2  18  646.40   28.50
   3  -2 -18  544.11   28.52
   3   2 -18  581.34   28.81
  -3   2  18  621.31   24.89
  -3  -2  18  618.06   24.91
  -3   2  18  613.16   24.86
   3  -2 -17   27.16    3.83
   3   2 -17   23.04    3.60
  -3  -2  17   27.27    1.86
  -3   2  17   30.88    1.89
   3   2 -16  219.24    9.80
   3  -2 -16  231.07   13.07
   3   2 -16  211.23   12.91
  -3   2  16  226.72    9.77
  -3   2  16  238.61    9.76
  -3  -2  16  232.80    9.77
   3   2 -15   81.90    4.02
   3  -2 -15   84.53    6.48
   3   2 -15   89.44    6.64
  -3   2  15   73.09    3.89
  -3  -2  15   84.47    3.94
  -3   2  15   86.09    3.93
   3  -2 -14    2.08    1.38
   3   2 -14    5.90    1.82
  -3   2  14    5.26    0.83
   3   2 -14    2.38    0.61
  -3   2  14    3.60    0.69
  -3  -2  14    2.70    0.65
   3   2 -13    6.61    0.82
   3  -2 -13    7.26    1.80
   3   2 -13    5.38    1.68
  -3  -2  13    6.68    0.80
  -3   2  13    7.36    0.80
   3  -2 -12    3.15    1.39
   3   2 -12    5.57    1.54
   3   2 -12    4.64    0.73
   3  -2 -11   22.71    2.71
   3   2 -11   20.75    2.61
   3   2 -11   22.05    1.48
   3   2 -10   27.88    2.83
   3  -2 -10   20.45    2.56
   3   2 -10   25.84    1.58
   3  -2  -9   61.43    4.32
   3   2  -9   58.27    4.20
   3   2  -9   56.32    2.84
   3  -2  -8  823.94   34.83
   3   2  -8  833.15   34.75
   3   2  -8  828.66   33.02
   3  -2  -7   39.80    3.17
   3   2  -7   35.27    2.94
   3   2  -7   37.64    1.99
   3  -2  -6  207.06    9.89
   3   2  -6  197.96    9.75
   3  -2  -5   29.73    2.58
   3   2  -5   32.36    2.60
  -3  -2   4  169.22    8.28
  -3   2   4  176.61    8.27
  -3  -2   3    3.86    0.97
  -3   2   3    4.08    0.93
   3   2  -2  293.78   12.57
   3  -2  -2  283.27   12.56
  -3   2   2  274.52   11.20
  -3  -2   2  280.16   12.54
  -3   2   2  304.64   12.56
   3   2  -1   65.14    3.93
   3  -2  -1   66.55    3.97
  -3  -2   1   63.14    3.98
  -3   2   1   76.16    4.08
   3   2   0   11.95    1.44
   3  -2   0   12.22    1.47
  -3   2  -1   17.67    1.02
   3   2   1   17.62    1.71
   3  -2   1   14.78    1.65
   3  -2   2   30.18    2.34
   3   2   2   28.24    2.28
  -3   2  -2   30.92    2.52
   3  -2   3   17.44    1.75
   3   2   3   15.92    1.69
  -3   2  -3   16.46    1.85
  -3   2  -4  368.97   16.34
   3   2   5    0.78    0.37
   3  -2   5    0.66    0.33
  -3   2  -5   -0.21    0.82
   3  -2   6   16.31    1.07
   3   2   6   16.79    1.07
  -3  -2  -6   14.85    1.39
  -3   2  -6   17.05    2.00
  -3   2  -7  182.49    9.06
  -3  -2  -7  171.62    8.02
   3  -2   7  178.21    9.21
   3   2   7  168.36    9.19
  -3  -2  -8  319.45   13.49
  -3   2  -8  310.30   14.43
   3  -2   8  295.23   14.62
   3   2   8  291.57   14.75
   3   2   9  137.44    7.32
   3   2   9  139.62    8.36
   3  -2   9  148.56    8.42
  -3   2  -9  152.09    8.15
  -3  -2  -9  147.00    7.20
   3   2  10   13.50    1.77
  -3   2 -10   10.44    1.90
   3  -2  10   14.35    2.23
   3   2  10   11.85    2.08
   3   2  11   21.55    2.36
   3  -2  11   31.62    3.40
   3   2  11   24.92    3.15
  -3   2 -11   26.44    2.91
   3   2  12   -0.28    0.47
   3   2  12   -1.08    0.95
   3   2  12    0.29    0.50
   3  -2  12    2.07    1.41
   3   2  12    0.42    1.05
  -3   2 -12    1.39    1.15
  -3   2 -13   34.18    3.68
  -3  -2 -13   40.69    3.72
  -3   2 -13   43.91    3.73
   3   2  13   36.52    3.46
   3  -2  13   29.90    3.81
   3   2  13   33.79    4.04
   3   2  13   40.04    2.35
   3   2  13   35.97    2.31
  -3   2 -14   31.35    3.55
  -3  -2 -14   35.16    3.53
  -3   2 -14   29.90    3.22
   3   2  14   30.39    3.26
   3  -2  14   26.35    3.59
   3   2  14   28.30    3.69
   3   2  14   28.38    1.98
   3   2  14   29.34    2.05
  -3   2 -15   -0.43    0.92
  -3   2 -15    0.35    1.14
   3   2  15    0.65    0.57
   3   2  15    2.91    1.32
   3  -2  15   -0.51    1.27
   3   2  15    0.51    1.26
   3   2  15    1.11    0.58
  -3   2 -16    0.90    1.12
  -3  -2 -16    4.75    1.78
  -3   2 -16    2.21    1.34
   3   2  16    2.71    0.83
   3   2  16    2.21    0.72
   3   2  16    2.74    1.29
   3  -2  16    3.06    1.64
   3  -2  16    3.22    1.83
   3   2  16    0.53    1.47
   3   2  16    2.42    0.73
  -3   2 -17    2.77    1.35
  -3  -2 -17    1.25    1.56
  -3   2 -17    1.93    1.32
   3   2  17    2.74    0.82
   3   2  17    1.22    0.63
   3   2  17    3.31    1.55
   3  -2  17    2.77    1.52
   3  -2  17    1.11    1.62
   3   2  17   -0.54    1.27
   3   2  17    0.70    0.71
  -3   2 -18   -0.47    1.09
  -3  -2 -18   -0.43    1.41
  -3   2 -18    0.80    1.17
   3   2  18    0.74    0.71
   3   2  18    0.88    0.62
   3  -2  18   -0.48    1.20
   3   2  18    0.43    1.19
   3  -2  18    0.57    1.22
   3   2  18    0.55    1.28
   3   2  18    0.47    0.65
  -3  -2 -19    3.47    1.67
  -3   2 -19    1.61    1.28
   3   2  19    3.75    0.89
   3   2  19    3.02    0.75
   3  -2  19    6.85    2.03
   3  -2  19    3.38    1.72
   3   2  19    2.18    1.45
   3   2  19    2.63    0.81
   3   2  20   60.55    3.44
   3   2  20   64.41    3.45
   3   2  21   63.76    3.50
   3   2  21   66.05    3.47
   3  -2  22    7.76    0.93
   3   2  22    8.52    1.07
   3   2  22    8.16    0.98
   3  -2  23   12.78    1.07
   3   2  23   14.35    1.22
   3   2  23   13.28    1.12
   3   2  24   33.66    1.84
   3  -2  24   29.60    1.66
   3   2  24   31.53    1.91
   3   2  24   29.91    1.69
   3   2  25   -0.05    0.35
   3   2  25   -0.18    0.43
   3  -2  25    0.15    0.32
   3   2  26   36.42    1.83
  -3   3  27    0.34    0.33
  -3   3  26   26.13    1.50
  -3  -3  26   26.11    1.52
  -3  -3  25   29.20    1.73
  -3   3  25   30.03    1.72
   3  -3 -25   26.64    1.83
   3   3 -25   29.01    1.82
  -3   3  24   54.74    2.83
  -3  -3  24   53.45    2.83
   3   3 -24   55.74    3.02
  -3   3  23    9.02    0.93
  -3   3  23    9.19    0.99
  -3  -3  23    9.93    1.02
  -3   3  22   13.93    1.25
  -3   3  22   13.42    1.22
  -3  -3  22   15.21    1.30
  -3   3  21  108.78    5.15
  -3  -3  21  113.98    5.25
  -3   3  21  108.68    5.18
  -3   3  20    1.63    0.72
  -3  -3  20    1.40    0.70
   3  -3 -20    3.23    1.64
   3   3 -20    1.65    1.37
  -3   3  20    3.70    1.63
  -3   3  20    2.20    0.70
  -3   3  19   15.34    2.83
   3  -3 -19    9.67    2.55
   3   3 -19   15.00    3.13
  -3   3  19   16.77    1.41
  -3   3  19   18.73    1.42
  -3  -3  19   18.32    1.46
   3   3 -18  187.25    8.97
   3  -3 -18  203.82   12.36
   3   3 -18  213.33   12.67
  -3  -3  18  208.26    8.95
  -3   3  18  206.51    8.91
  -3   3  18  219.86    9.02
   3  -3 -17    5.57    1.79
   3   3 -17    1.59    1.41
  -3   3  17    2.57    0.75
  -3  -3  17    4.60    0.82
  -3   3  17    4.70    0.80
   3   3 -17    4.92    0.87
  -3   3  16    0.86    1.31
   3  -3 -16    2.40    1.34
   3   3 -16    2.00    1.39
   3   3 -16   -0.10    0.55
  -3   3  16    0.56    0.60
  -3   3  16    0.39    0.54
  -3  -3  16    0.08    0.54
  -3   3  15    8.80    1.04
  -3   3  15    6.95    1.90
   3  -3 -15    8.10    1.97
   3   3 -15    6.53    1.92
   3   3 -15    8.23    1.05
  -3   3  15    7.60    1.01
  -3   3  15    9.81    0.97
  -3  -3  15   12.19    1.05
  -3   3  14   29.47    1.94
  -3   3  14   26.75    3.54
   3  -3 -14   28.03    3.56
   3   3 -14   25.35    3.40
  -3   3  14   33.78    1.90
  -3  -3  14   35.72    1.94
  -3   3  14   30.87    1.99
   3  -3 -13   52.54    4.60
   3   3 -13   43.89    4.32
  -3  -3  13   50.80    2.58
  -3   3  13   50.92    2.57
  -3   3  13   49.86    2.71
   3  -3 -12   69.56    5.27
   3   3 -12   67.08    5.19
   3  -3 -11    0.98    0.91
   3   3 -11    0.96    0.90
   3  -3 -10   14.94    2.13
   3   3 -10   15.66    2.14
   3  -3  -9  540.87   24.31
   3   3  -9  563.08   24.29
   3   3  -9  557.74   22.47
   3  -3  -8  531.57   23.26
   3   3  -8  526.20   23.13
   3   3  -8  535.85   21.55
   3  -3  -7   13.61    1.80
   3   3  -7   12.26    1.66
   3   3  -7   13.42    1.06
   3  -3  -6  196.19    9.58
   3   3  -6  193.42    9.45
   3  -3  -6  202.55    8.20
   3   3  -6  187.99    8.13
   3   3  -6  193.22    8.21
   3  -3  -5  515.82   22.34
   3   3  -5  523.45   20.99
   3   3  -4    1.78    0.49
   3   3  -3  417.01   17.53
   3   3  -3  423.65   18.62
   3  -3  -3  449.71   18.76
  -3  -3   3  473.23   18.70
  -3   3   3  450.29   18.57
   3   3  -2  317.50   14.13
   3  -3  -2  317.00   14.15
  -3   3   2  311.02   13.76
  -3   3   2  337.60   14.13
  -3  -3   2  328.48   14.21
   3   3  -1  475.77   20.25
   3  -3  -1  483.61   20.31
  -3   3   1  479.97   19.67
  -3   3   1  478.42   19.40
  -3  -3   1  470.78   20.29
  -3   3   1  482.19   20.27
  -3   3   0  349.39   14.67
  -3   3   0  364.17   14.86
   3   3   0  358.44   15.49
   3  -3   0  366.63   15.55
   3  -3   1   10.05    1.36
   3   3   1   10.87    1.34
   3  -3   2  332.28   13.99
   3   3   2  305.45   13.85
  -3   3  -2  313.01   14.37
  -3   3  -3  538.35   23.19
  -3   3  -4    6.74    1.49
   3   3   5  291.02   11.72
   3  -3   5  286.50   11.72
  -3   3  -5  286.12   13.51
   3  -3   6    4.53    0.56
   3   3   6    5.04    0.57
  -3   3  -6    4.06    0.58
  -3   3  -6    3.49    1.27
   3   3   7  164.33    7.82
  -3   3  -7  155.16    8.71
  -3   3  -7  169.61    7.00
   3   3   8  283.93   12.91
  -3   3  -8  274.58   13.92
  -3   3  -8  296.89   11.91
   3   3   9   31.26    2.60
  -3   3  -9   32.71    3.32
   3   3   9   28.01    3.22
   3  -3   9   28.94    3.17
  -3   3  -9   37.69    1.85
   3   3  10   86.23    6.17
   3  -3  10   89.81    6.16
   3   3  10   83.80    5.15
  -3   3 -10   97.07    6.23
   3   3  11   13.57    1.27
   3   3  11   13.25    1.23
   3   3  11   19.17    2.13
   3  -3  11   13.74    2.39
   3   3  11   18.00    2.72
  -3   3 -11   12.80    2.17
  -3   3 -12    0.77    1.12
  -3   3 -12    0.27    0.97
  -3  -3 -12    0.58    1.00
   3   3  12   -0.23    0.55
   3   3  12    0.50    0.54
   3   3  12   -0.27    0.70
   3  -3  12   -0.41    1.09
   3   3  12    1.29    1.31
   3   3  12   -0.10    0.52
  -3   3 -13    3.29    1.54
  -3  -3 -13    3.49    1.38
  -3   3 -13    5.21    1.45
   3   3  13    2.64    0.76
   3   3  13    3.46    0.73
   3   3  13    2.06    1.11
   3  -3  13    4.47    1.63
   3   3  13    2.76    1.47
   3   3  13    3.06    0.79
  -3  -3 -14  188.39    9.93
  -3   3 -14  168.87    9.39
   3   3  14  167.05    7.89
  -3   3 -14  174.03   10.40
   3   3  14  170.89    9.50
   3  -3  14  201.73   10.50
   3   3  14  175.78   10.73
   3  -3  14  160.19   10.44
   3   3  14  166.75    7.75
   3   3  14  172.13    7.84
  -3   3 -15   22.27    3.24
   3   3  15   25.19    1.97
  -3  -3 -15   22.17    3.03
  -3   3 -15   23.54    2.94
   3  -3  15   18.12    2.90
   3   3  15   25.64    2.97
   3  -3  15   23.32    3.55
   3   3  15   16.32    3.01
   3   3  15   23.65    1.85
   3   3  15   23.23    1.83
  -3   3 -16   29.97    3.81
  -3  -3 -16   27.76    3.41
  -3   3 -16   25.57    3.19
   3   3  16   30.08    2.21
   3   3  16   25.82    3.19
   3  -3  16   27.62    3.97
   3   3  16   27.46    3.92
   3   3  16   29.81    2.13
   3   3  16   30.60    2.10
  -3   3 -17    0.50    1.07
  -3  -3 -17   -0.41    1.34
  -3   3 -17   -0.37    1.38
   3   3  17    0.79    0.69
   3   3  17   -0.12    0.63
   3   3  17    0.78    1.04
   3  -3  17    0.55    1.67
   3   3  17   -0.54    1.84
   3   3  17    0.49    0.63
   3   3  18   68.57    3.66
  -3   3 -18   64.02    5.81
   3   3  18   55.50    5.07
   3   3  18   60.63    3.44
   3   3  18   61.39    3.52
  -3  -3 -18   70.72    5.65
  -3   3 -18   56.41    5.03
   3   3  19  139.21    6.60
   3   3  19  136.36    6.44
   3   3  19  139.75    6.54
   3   3  20   76.94    4.00
   3   3  20   67.28    3.74
   3   3  20   78.92    3.95
   3   3  21    1.38    0.68
   3   3  21    0.20    0.60
   3   3  22   -0.09    0.58
   3  -3  22    0.71    0.50
   3   3  22    0.09    0.51
   3   3  23    7.15    0.88
   3   3  23    6.61    0.80
   3   3  23    6.81    0.94
   3   3  24    0.83    0.45
   3   3  24    0.79    0.42
   3   3  24    0.96    0.54
   3   3  25    1.81    0.50
   3   3  25    2.42    0.37
   3  -3  25    1.81    0.35
   3   3  26    7.47    0.62
  -3   4  27    6.91    0.59
  -3  -4  26    0.79    0.36
  -3  -4  25    0.79    0.42
  -3   4  25    0.70    0.33
  -3   4  24    3.35    0.59
  -3  -4  24    2.39    0.55
   3  -4 -24    1.78    0.58
   3   4 -24    2.20    0.58
  -3   4  24    2.91    0.55
   3  -4 -23  194.84    8.41
   3   4 -23  187.80    8.35
  -3   4  23  192.70    8.12
  -3  -4  23  187.09    8.13
  -3   4  23  181.69    8.05
  -3   4  22    1.21    0.52
  -3  -4  22    1.34    0.56
  -3   4  22    1.66    0.62
  -3   4  21   12.89    1.25
  -3   4  21   13.94    1.26
  -3  -4  21   12.93    1.20
  -3   4  21   13.07    1.19
   3   4 -20    1.53    0.62
  -3   4  20    2.09    0.73
  -3   4  20    3.38    0.70
  -3  -4  20    2.34    0.63
  -3   4  20    2.11    0.67
   3   4 -19  124.41    6.18
  -3   4  19  140.81    6.20
   3  -4 -19  116.44    8.82
   3   4 -19  126.13    9.23
  -3   4  19  134.45    6.05
  -3  -4  19  136.43    6.09
   3  -4 -18   25.27    3.67
   3   4 -18   24.97    3.73
  -3   4  18   31.37    2.13
  -3   4  18   32.86    2.02
  -3  -4  18   35.14    2.09
   3   4 -18   32.93    2.23
  -3   4  17  313.01   16.41
   3  -4 -17  280.15   16.30
   3   4 -17  327.95   17.13
   3   4 -17  292.75   13.44
  -3   4  17  316.21   13.39
  -3   4  17  321.29   13.19
  -3  -4  17  335.82   13.25
  -3   4  16    3.62    0.88
  -3   4  16    4.82    0.74
  -3  -4  16    6.92    0.83
   3   4 -16    5.64    0.97
  -3   4  16    6.68    1.00
   3   4 -16    2.53    1.56
  -3   4  16    4.88    1.96
   3  -4 -16    4.23    1.56
  -3   4  15   53.18    2.97
  -3   4  15   59.63    5.14
   3  -4 -15   56.10    5.16
   3   4 -15   47.50    4.92
   3   4 -15   52.57    3.07
  -3   4  15   51.46    2.97
   3   4 -15   52.93    2.74
  -3   4  15   54.79    2.78
  -3  -4  15   58.03    2.84
  -3   4  14    8.55    2.13
   3  -4 -14   10.84    2.18
   3   4 -14    7.03    1.82
   3   4 -14   10.46    0.99
  -3   4  14   10.62    1.12
  -3   4  14   11.34    0.97
  -3  -4  14   11.38    1.00
  -3   4  14    9.65    1.11
  -3   4  13   24.79    3.21
   3  -4 -13   24.80    3.12
   3   4 -13   23.66    3.16
   3   4 -13   25.49    1.59
  -3   4  13   22.23    1.68
  -3  -4  13   27.68    1.61
  -3   4  13   25.28    1.56
  -3   4  13   25.41    1.78
   3   4 -12    1.09    1.02
  -3   4  12    2.21    1.45
   3  -4 -12    2.15    1.09
  -3   4  12    2.10    0.62
  -3   4  11   35.15    3.61
   3  -4 -11   39.89    3.61
  -3   4  10   65.06    5.02
   3  -4 -10   62.70    4.78
   3   4 -10   67.99    4.82
   3  -4  -9    5.00    1.40
  -3   4   9    5.56    1.63
   3   4  -9    7.76    1.53
   3  -4  -8   30.06    2.89
   3   4  -8   29.60    2.79
  -3   4   8   36.59    3.29
   3   4  -8   33.24    1.96
   3   4  -7    1.55    0.70
  -3   4   7    0.27    1.12
   3  -4  -7   -0.13    0.37
   3   4  -7   -0.06    0.31
   3  -4  -7    1.17    0.71
   3   4  -7   -0.14    0.46
   3   4  -6  376.41   15.72
  -3   4   6  392.93   17.57
   3  -4  -6  400.46   17.30
   3  -4  -6  399.10   15.78
   3   4  -6  385.68   15.86
  -3   4   5  102.77    6.01
   3   4  -5  106.90    4.78
  -3   4   4  553.52   22.95
   3   4  -4  544.41   21.71
   3   4  -4  521.86   22.80
   3  -4  -4  525.93   22.89
  -3   4   3   56.54    3.40
  -3   4   3   51.35    3.25
   3   4  -3   46.61    3.25
   3  -4  -3   51.98    3.38
   3   4  -3   51.25    2.58
  -3   4   2  114.75    5.75
  -3  -4   2  125.84    6.05
  -3   4   2  123.69    6.01
   3   4  -2  112.00    5.96
   3  -4  -2  108.29    5.95
  -3   4   1    4.65    0.79
  -3   4   1    4.26    0.82
  -3  -4   1    4.83    0.99
  -3   4   1    5.34    0.98
   3   4  -1    5.24    0.94
   3  -4  -1    6.88    1.06
  -3   4   0   80.06    4.06
  -3  -4   0   78.90    4.45
  -3   4   0   81.81    4.49
   3   4   0   78.76    3.66
   3   4   0   79.98    4.41
   3  -4   0   73.08    4.31
  -3   4  -1   34.05    2.36
   3   4   1   37.11    1.97
   3   4   1   35.18    2.54
   3  -4   1   38.79    2.64
   3   4   2  214.49    8.96
  -3   4  -2  210.39    9.65
  -3   4  -2  220.22   10.61
   3   4   3  168.07    7.17
  -3   4  -3  182.34    8.95
   3   4   4   66.25    3.18
  -3   4  -4   71.33    4.58
   3  -4   4   61.91    2.89
   3   4   5  715.23   29.16
  -3   4  -5  729.63   30.93
   3  -4   5  719.21   28.71
  -3   4  -5  745.34   28.80
   3   4   5  711.56   28.70
   3   4   6   39.93    2.58
  -3   4  -6   43.65    2.21
   3   4   7   19.17    1.76
  -3   4  -7   22.50    1.35
  -3   4  -7   17.24    2.38
   3   4   8    1.72    0.70
  -3   4  -8    1.59    0.49
  -3   4  -8    1.91    1.05
   3   4   9    0.54    0.66
  -3   4  -9   -0.34    0.90
  -3   4  -9    0.23    0.40
  -3   4 -10    8.25    0.85
   3   4  10    8.33    0.96
   3   4  10   10.25    1.50
   3   4  10    7.27    0.98
  -3   4 -10    7.67    1.85
  -3  -4 -11  137.07    7.23
  -3   4 -11  131.05    6.91
   3   4  11  113.62    5.77
  -3   4 -11  116.63    7.73
   3   4  11  118.85    6.70
   3   4  11  116.11    7.87
   3   4  11  117.32    5.71
   3   4  11  123.51    5.68
  -3   4 -12   -0.42    1.05
  -3  -4 -12    1.44    1.05
  -3   4 -12    3.41    1.25
   3   4  12    1.36    0.75
   3   4  12    1.38    0.64
   3   4  12    2.34    1.05
   3  -4  12    0.82    1.09
   3   4  12    1.33    1.56
   3   4  12    1.81    0.74
  -3  -4 -13  155.39    8.24
  -3   4 -13  146.49    7.90
   3   4  13  124.40    6.45
  -3   4 -13  130.95    8.75
   3   4  13  131.76    7.68
   3  -4  13  138.07    8.81
   3   4  13  129.48    8.86
   3   4  13  133.43    6.41
   3   4  13  141.08    6.39
  -3   4 -14   20.96    3.22
   3   4  14   27.76    2.11
  -3   4 -14   27.75    2.98
  -3  -4 -14   26.25    3.08
   3   4  14   24.74    2.79
   3  -4  14   32.17    3.61
   3  -4  14   28.70    3.61
   3   4  14   16.82    3.03
   3   4  14   23.84    1.95
   3   4  14   28.08    2.00
  -3   4 -15   26.47    3.75
  -3   4 -15   34.75    3.45
  -3  -4 -15   27.32    3.30
   3   4  15   31.39    2.33
   3   4  15   25.26    3.03
   3  -4  15   31.91    3.81
   3   4  15   34.39    4.22
   3   4  15   29.86    2.14
   3   4  15   35.92    2.34
  -3  -4 -16    0.76    1.37
  -3   4 -16   -0.68    1.20
   3   4  16    0.69    0.80
   3   4  16    0.24    0.59
   3  -4  16   -0.46    1.28
  -3   4 -16    1.04    1.29
   3   4  16    0.13    0.68
   3   4  17   49.63    3.09
  -3   4 -17   48.44    5.11
   3  -4  17   60.33    5.46
  -3  -4 -17   46.48    4.49
  -3   4 -17   44.25    4.21
   3   4  17   48.06    3.02
   3   4  17   50.32    3.01
   3   4  18  137.30    6.36
  -3   4 -18  132.41    9.23
   3  -4  18  127.84    8.88
  -3  -4 -18  126.08    8.27
  -3   4 -18  122.39    7.93
   3   4  18  125.59    6.20
   3   4  18  128.97    6.18
   3   4  19    4.27    0.99
   3   4  19    4.82    0.98
   3   4  19    4.43    0.91
   3   4  20    0.70    0.65
   3   4  20    0.90    0.73
   3   4  20   -0.10    0.57
   3   4  21    2.34    0.75
   3   4  21    3.55    0.82
   3   4  22    9.94    1.09
   3   4  22    8.80    1.04
   3   4  23  120.84    5.39
   3   4  23  116.72    5.34
   3   4  24    1.07    0.42
   3   4  25    1.54    0.34
  -3  -5  25   47.28    2.28
  -3   5  25   49.62    2.32
   3  -5 -24   17.18    1.32
  -3  -5  24   18.92    1.23
  -3   5  24   20.53    1.30
   3  -5 -23    9.84    1.03
  -3  -5  23   10.65    0.97
  -3   5  23   11.25    1.05
  -3   5  22    0.58    0.66
  -3  -5  22    0.37    0.46
   3  -5 -22   -0.10    0.51
   3   5 -21    5.20    0.87
  -3   5  21    6.59    0.96
  -3  -5  21    4.32    0.76
  -3   5  21    7.22    0.85
   3   5 -21    6.13    0.96
   3   5 -20   17.75    1.53
  -3   5  20   16.40    1.43
  -3   5  20   14.86    1.27
  -3  -5  20   17.82    1.35
   3   5 -19   11.26    1.28
  -3   5  19    9.34    1.20
  -3   5  19   14.36    1.15
  -3  -5  19   11.02    1.13
  -3   5  19   11.17    1.16
   3  -5 -18    0.47    1.02
  -3   5  18    1.90    1.68
   3   5 -18    0.53    1.14
  -3   5  18    0.30    0.55
   3   5 -18    0.37    0.74
  -3   5  18    1.08    0.72
  -3   5  18    0.08    0.53
  -3  -5  18    0.67    0.55
  -3   5  17   43.54    4.60
   3  -5 -17   39.10    4.37
   3   5 -17   34.51    4.38
  -3   5  17   39.72    2.44
  -3   5  17   44.46    2.57
   3   5 -17   38.12    2.59
   3   5 -17   39.81    2.24
  -3   5  17   42.23    2.57
  -3   5  17   39.01    2.24
  -3  -5  17   37.60    2.26
   3  -5 -16    5.85    1.75
   3   5 -16    3.03    1.43
  -3   5  16    5.57    1.94
  -3   5  16    5.51    0.87
  -3   5  16    5.32    1.02
   3   5 -16    8.54    1.17
   3   5 -16    6.96    0.90
  -3   5  16    5.62    0.96
  -3   5  16    6.32    0.80
  -3  -5  16    7.54    0.89
   3  -5 -15    0.86    1.07
   3   5 -15   -0.48    1.03
  -3   5  15   -1.81    1.54
  -3   5  15    0.19    0.51
  -3   5  15   -0.42    0.72
   3   5 -15    0.12    0.66
   3   5 -15    0.07    0.56
  -3   5  15   -0.11    0.62
  -3   5  15    0.49    0.51
  -3  -5  15   -0.07    0.47
  -3   5  14   38.49    2.38
  -3   5  14   42.82    4.36
   3  -5 -14   43.57    4.27
   3   5 -14   39.08    4.24
  -3   5  14   38.74    2.46
   3   5 -14   42.95    2.29
  -3   5  14   42.02    2.20
  -3  -5  14   40.09    2.21
  -3   5  14   39.90    2.49
  -3   5  13  176.82   10.06
   3  -5 -13  162.52    9.56
   3   5 -13  159.30    9.68
   3   5 -13  167.73    7.10
  -3   5  13  152.96    7.30
  -3   5  13  166.41    6.99
  -3  -5  13  163.80    7.02
  -3   5  13  158.97    7.34
  -3   5  12   45.32    4.46
   3  -5 -12   41.88    3.98
   3   5 -12   43.16    4.07
   3   5 -12   43.59    2.29
   3   5 -12   44.73    2.35
  -3   5  12   43.77    2.50
  -3  -5  12   43.50    2.24
  -3   5  12   40.91    2.19
  -3   5  12   43.45    2.58
  -3   5  12   40.01    2.48
  -3   5  11    4.44    0.80
  -3   5  11    2.86    0.79
  -3   5  11    5.35    1.72
   3  -5 -11    1.31    0.92
   3   5 -11    3.32    1.18
  -3   5  11    2.80    0.72
   3   5 -11    2.96    0.68
   3   5 -11    3.67    0.60
  -3   5  10   18.49    2.72
   3  -5 -10   18.71    2.38
   3   5 -10   16.42    2.32
   3   5  -9    0.27    0.71
   3  -5  -9    0.55    0.81
  -3   5   9    0.34    1.31
   3   5  -9    0.22    0.41
   3   5  -9    0.45    0.54
  -3   5   8  230.83   11.85
   3  -5  -8  236.65   11.29
   3   5  -8  226.00   11.11
   3  -5  -8  230.82    9.60
   3   5  -8  220.24    9.55
   3   5  -8  232.96    9.79
   3  -5  -7   71.80    3.36
   3   5  -7   70.71    3.32
  -3   5   7   62.71    4.82
   3   5  -7   70.79    3.52
   3  -5  -6   72.64    3.38
   3   5  -6   69.59    3.33
  -3   5   6   71.57    4.88
   3   5  -6   76.28    3.58
  -3   5   5   12.66    1.89
   3  -5  -5   12.57    1.65
   3   5  -5   12.59    1.59
   3   5  -5   13.31    1.10
  -3   5   4    4.50    1.19
   3   5  -4    3.85    0.95
   3  -5  -4    5.17    1.01
  -3   5   3  133.86    6.91
   3   5  -3  141.83    6.86
   3  -5  -3  133.67    6.79
  -3   5   2    4.38    0.85
   3   5  -2    4.91    0.95
   3  -5  -2    2.63    0.74
   3   5  -2    3.29    0.64
  -3  -5   1   24.50    2.03
  -3   5   1   24.50    2.00
   3   5  -1   25.33    1.55
   3   5  -1   26.86    2.06
   3  -5  -1   21.94    1.96
  -3   5   0   58.25    3.35
  -3   5   0   53.16    3.37
  -3  -5   0   55.92    3.45
   3  -5   0   54.49    3.35
   3   5   0   53.78    3.32
   3   5   0   58.18    2.82
  -3   5  -1    3.36    0.86
  -3  -5  -1    3.02    0.85
  -3   5  -1    1.58    0.66
   3   5   1    2.33    0.57
  -3   5  -2   26.77    2.22
   3   5   2   27.87    1.65
   3   5   3  370.97   14.99
  -3   5  -3  358.35   16.91
  -3   5  -3  360.18   16.00
   3   5   4    5.94    0.58
   3  -5   4    7.84    0.64
  -3   5  -4    4.59    1.10
  -3   5  -4    8.30    1.71
  -3   5  -5   17.25    1.16
  -3   5  -5   14.00    1.93
  -3   5  -5   14.96    2.12
  -3   5  -6    0.06    0.51
  -3   5  -6    0.32    0.96
  -3   5  -6    0.24    0.83
  -3   5  -7  220.20   12.04
  -3   5  -7  241.16    9.93
  -3   5  -8   14.49    2.39
  -3   5  -8   20.09    1.36
   3   5   9    1.26    0.58
  -3   5  -9    2.64    1.29
   3   5   9    2.09    0.69
  -3   5  -9    1.93    0.56
   3   5   9    2.36    0.72
  -3  -5 -10   16.74    2.13
  -3   5 -10   18.54    2.08
   3   5  10   18.64    1.65
  -3   5 -10   20.30    1.38
  -3   5 -10   12.52    2.36
   3   5  10   18.79    1.58
   3   5  10   16.90    1.46
  -3  -5 -11   11.04    1.73
  -3   5 -11    6.96    1.40
   3   5  11    7.65    1.02
  -3   5 -11    8.19    2.10
   3   5  11    6.60    1.04
   3   5  11    7.85    1.16
  -3   5 -12    9.09    1.63
  -3  -5 -12    9.47    1.76
   3   5  12    9.70    1.27
  -3   5 -12   13.78    2.53
   3   5  12    8.63    1.17
   3   5  12   11.40    1.26
  -3  -5 -13    7.84    1.78
  -3   5 -13    9.81    1.80
   3   5  13    8.46    1.25
   3   5  13   10.34    1.21
  -3   5 -13    8.77    2.22
   3   5  13    7.94    1.16
  -3  -5 -14   16.41    2.41
  -3   5 -14   13.11    2.08
   3   5  14   18.69    1.81
   3  -5  14   18.40    2.87
  -3   5 -14   15.36    2.89
   3   5  14   16.24    1.63
   3   5  14   16.08    1.52
  -3  -5 -15    1.70    1.12
  -3   5 -15   -0.31    0.91
   3   5  15    0.88    0.81
   3   5  15    1.25    0.70
   3  -5  15    0.89    1.18
  -3   5 -15    1.60    1.24
   3   5  15    0.94    0.77
  -3   5 -16   25.28    2.97
  -3  -5 -16   25.41    3.08
   3   5  16   29.53    2.24
   3  -5  16   25.24    3.58
  -3   5 -16   27.28    3.84
   3   5  16   26.72    2.13
   3   5  16   28.29    2.09
  -3  -5 -17    1.80    1.23
  -3   5 -17    0.33    1.09
  -3   5 -17   -1.03    1.50
   3   5  17    1.41    0.84
   3   5  17    1.99    0.80
   3  -5  17    0.96    1.33
  -3   5 -17    0.55    1.08
   3   5  17    1.32    0.86
   3   5  18    6.75    1.11
   3   5  18    6.26    1.02
   3   5  18    6.82    1.18
   3   5  19   21.81    1.80
   3   5  19   21.89    1.83
   3   5  19   24.38    1.93
   3   5  20   31.13    2.13
   3   5  20   30.66    2.05
   3   5  20   28.33    2.09
   3   5  21   19.91    1.57
   3   5  21   20.34    1.61
   3   5  22    4.84    0.78
   3   5  22    4.79    0.72
   3   5  22    4.25    0.78
   3   5  22    4.34    0.82
   3   5  23    3.20    0.64
   3   5  23    2.11    0.56
   3   5  24    0.95    0.42
   3   5  24    0.94    0.40
  -3   5 -24    1.53    0.45
   3   5  25    1.14    0.32
   3   5  25    0.61    0.27
  -3   6  26    1.49    0.30
  -3   6  25   11.18    0.84
  -3   6  25   15.63    1.00
  -3   6  24    5.46    0.68
  -3  -6  23    3.97    0.55
  -3   6  23    3.52    0.69
   3   6 -22   15.04    1.25
  -3  -6  22   14.65    1.09
  -3   6  22   16.39    1.30
   3   6 -21    8.99    1.08
  -3  -6  21    9.49    0.92
   3   6 -21    9.45    1.20
  -3   6  21    8.77    1.05
  -3   6  20   37.38    2.26
   3  -6 -20   29.81    2.11
   3   6 -20   36.88    2.35
   3   6 -20   36.39    2.48
  -3  -6  20   37.55    2.06
  -3   6  19   26.84    1.86
   3  -6 -19   20.47    1.72
   3   6 -19   26.07    1.96
  -3  -6  19   25.71    1.65
   3   6 -19   25.01    2.10
   3   6 -18  240.71   10.93
  -3   6  18  221.86   13.39
   3   6 -18  236.09   10.67
  -3   6  18  256.65   10.57
   3   6 -18  245.56   10.76
  -3   6  18  254.07   10.62
  -3   6  18  231.70   10.18
  -3  -6  18  241.60   10.24
   3   6 -18  264.90   14.68
   3   6 -17   23.38    2.11
  -3   6  17   22.27    3.44
   3   6 -17   24.23    1.94
  -3   6  17   23.73    1.76
  -3   6  17   26.84    1.96
   3   6 -17   26.46    2.07
  -3   6  17   24.81    1.92
  -3   6  17   24.72    1.61
  -3  -6  17   24.78    1.63
  -3   6  16  136.18    9.33
  -3   6  16  134.64    6.44
  -3   6  16  146.45    6.68
   3   6 -16  142.37    6.82
   3   6 -16  149.44    6.36
  -3   6  16  144.15    6.67
  -3   6  16  138.39    6.21
  -3  -6  16  146.01    6.28
  -3   6  15  115.13    7.82
   3   6 -15   80.29    6.86
  -3   6  15   91.84    4.73
   3   6 -15  101.67    5.14
  -3   6  15   94.18    4.48
   3   6 -15  109.09    4.72
  -3   6  15   99.33    4.95
  -3   6  15  104.91    5.01
  -3   6  14   32.93    2.21
  -3   6  14   27.77    3.79
   3  -6 -14   28.06    3.40
   3   6 -14   24.16    3.44
   3   6 -14   28.21    2.19
   3   6 -14   30.85    1.93
  -3   6  14   32.96    2.17
  -3   6  14   31.59    1.78
   3   6 -13   37.40    2.56
  -3   6  13   39.97    2.50
  -3   6  13   36.61    4.34
   3  -6 -13   42.81    3.99
   3   6 -13   36.06    2.31
   3   6 -13   34.05    3.75
   3   6 -13   40.55    2.58
   3   6 -13   38.11    2.20
  -3   6  13   34.69    2.33
  -3   6  13   35.35    1.98
  -3   6  12   78.37    4.24
  -3   6  12   88.15    4.37
  -3   6  12   85.41    6.57
   3  -6 -12   77.39    5.75
   3   6 -12   79.34    5.95
   3  -6 -12   87.89    4.16
   3   6 -12   85.45    4.19
   3   6 -12   81.47    4.37
   3   6 -12   82.77    4.02
  -3   6  12   84.99    4.23
   3   6 -12   88.35    4.44
  -3   6  11   84.50    4.26
   3   6 -11   73.59    5.52
  -3   6  11   79.87    6.26
   3   6 -11   82.71    4.05
   3  -6 -11   74.89    5.48
   3  -6 -11   82.20    4.02
   3   6 -11   80.88    4.28
   3   6 -11   85.80    3.99
   3   6 -11   84.39    3.90
  -3   6  11   81.55    4.14
   3   6 -11   86.98    4.31
  -3   6  10  232.91   10.26
  -3   6  10  202.54   12.42
   3  -6 -10  234.85   11.86
   3   6 -10  225.13   11.78
   3   6 -10  232.73   10.03
   3   6 -10  243.19   10.37
   3   6 -10  234.70   10.01
   3   6 -10  248.67    9.96
   3   6 -10  246.06   10.32
   3   6  -9    8.17    1.08
   3   6  -9    9.63    0.89
   3   6  -9    9.11    0.89
   3   6  -9   10.81    1.05
  -3   6   9    9.80    1.13
  -3   6   9    8.79    1.10
   3   6  -8   46.88    2.45
  -3   6   8   44.99    4.23
   3   6  -8   51.71    2.79
  -3   6   7  299.87   15.21
   3  -6  -7  304.62   14.26
   3   6  -7  320.44   13.16
  -3   6   6  337.36   15.41
   3   6  -6  307.06   14.33
   3  -6  -6  326.25   14.46
  -3   6   5   72.23    4.83
   3   6  -5   66.65    4.15
   3  -6  -5   73.30    4.27
   3   6  -4   19.17    1.88
   3  -6  -4   20.66    1.91
   3   6  -3   44.40    2.51
   3  -6  -3   39.33    2.73
   3   6  -3   39.25    2.74
   3   6  -3   40.82    2.27
   3   6  -2  324.11   14.38
   3  -6  -2  331.07   14.42
   3   6  -2  343.66   13.85
   3   6  -1   93.26    4.34
   3   6  -1   96.68    4.86
   3  -6  -1   91.59    4.82
   3   6   0   74.11    3.48
  -3  -6   0   68.45    3.94
  -3   6   0   68.70    3.93
   3   6   1   51.29    2.62
  -3   6  -1   45.16    3.04
  -3  -6  -1   49.16    3.13
  -3   6  -1   52.37    3.39
   3   6   2   30.54    1.78
  -3  -6  -2   29.76    2.31
  -3   6  -2   26.69    2.22
  -3   6  -2   28.95    2.48
   3   6   3    1.58    0.51
  -3   6  -3    2.46    0.99
  -3   6  -4    2.00    0.94
  -3   6  -4    1.58    0.56
  -3   6  -5  135.45    7.38
  -3   6  -5  135.15    5.95
  -3   6  -6  473.35   22.18
  -3   6  -6  514.39   20.47
  -3   6  -7   15.40    2.19
  -3   6  -7   16.58    1.26
   3   6   7   14.04    1.33
   3   6   7   18.08    1.46
   3   6   7   14.62    1.33
  -3   6  -8  218.39   11.85
  -3   6  -8  228.68    9.17
   3   6   8  213.97    9.46
  -3   6  -8  217.26   10.16
  -3   6  -8  223.83   11.37
   3   6   8  203.83    9.33
   3   6   8  216.29    9.47
   3   6   8  204.70    9.41
  -3   6  -9  148.94    9.03
  -3   6  -9  140.50    6.30
  -3  -6  -9  140.50    7.36
  -3   6  -9  138.15    7.33
  -3   6  -9  141.58    8.50
   3   6   9  142.48    6.71
   3   6   9  146.14    6.70
  -3   6 -10   95.44    6.86
   3   6  10   89.94    4.25
  -3   6 -10   87.10    6.44
  -3  -6 -10   88.97    5.35
  -3   6 -10   88.27    5.33
   3   6  10   83.22    4.59
   3   6  10   92.06    4.68
  -3  -6 -11   21.98    2.45
  -3   6 -11   21.18    2.39
  -3   6 -11   23.71    3.26
   3   6  11   25.55    2.07
  -3   6 -11   25.42    3.46
   3   6  11   25.48    1.92
   3   6  11   28.35    2.14
  -3   6 -12  171.74   10.66
   3   6  12  165.14    7.90
  -3  -6 -12  169.94    8.88
  -3   6 -12  173.23    8.93
  -3   6 -12  152.46   10.04
   3   6  12  170.58    7.71
   3   6  12  164.94    7.89
  -3  -6 -13    1.11    1.21
  -3   6 -13    3.02    1.29
  -3   6 -13    4.47    1.91
   3   6  13    3.60    0.92
   3   6  13    3.85    0.91
  -3   6 -13    2.09    1.46
   3   6  13    3.72    0.91
   3   6  13    2.99    1.01
  -3   6 -14    0.29    0.99
  -3   6 -14    0.52    1.29
   3   6  14    1.67    0.88
   3   6  14    0.89    0.67
   3  -6  14    1.74    1.33
  -3   6 -14   -0.54    1.17
   3   6  14    0.28    0.69
   3   6  14    1.52    0.84
  -3   6 -15   15.25    2.28
   3   6  15   17.87    1.83
   3  -6  15   19.39    2.97
  -3   6 -15   16.19    3.03
   3   6  15   16.53    1.62
   3   6  15   20.64    1.82
   3   6  15   17.97    1.85
   3   6  16    7.67    1.26
   3   6  16    8.41    1.21
   3  -6  16    8.30    2.13
  -3   6 -16    8.47    2.30
   3   6  16    7.21    1.24
   3   6  16    8.15    1.26
   3   6  17  212.41    9.33
   3   6  17  198.89    9.18
   3   6  17  194.03    9.06
   3   6  17  204.24    9.25
   3   6  18  161.00    7.47
   3   6  18  156.32    7.41
   3   6  18  157.22    7.30
   3   6  18  157.78    7.40
   3   6  19    8.56    1.18
   3   6  19    9.53    1.24
   3   6  19    7.95    1.12
   3   6  19    8.86    1.23
   3   6  20   40.57    2.50
   3   6  20   38.63    2.32
   3   6  20   38.38    2.39
   3   6  20   41.96    2.51
   3   6  20   39.86    2.46
   3   6  21   33.00    1.96
   3   6  21   32.46    2.06
   3   6  21   32.92    2.09
   3   6  22    7.85    0.91
   3   6  22   10.24    1.02
  -3   6 -22    8.26    0.93
   3   6  23    4.38    0.67
   3   6  23    2.49    0.54
  -3   6 -23    3.60    0.57
   3   6  24    1.95    0.43
   3   6  24    2.28    0.42
  -3   6 -24    2.90    0.41
  -3   7  25    1.84    0.32
  -3   7  24    0.92    0.38
  -3   7  24    0.33    0.38
  -3   7  23    4.60    0.69
   3   7 -22    0.84    0.46
  -3   7  22    1.68    0.60
   3   7 -21    8.81    1.03
   3   7 -21    9.18    1.12
  -3   7  21   10.49    1.08
   3   7 -20    1.39    0.73
   3   7 -20    1.44    0.81
  -3   7  20    1.54    0.69
   3   7 -19   24.58    1.90
  -3   7  19   23.60    1.73
   3   7 -18   16.38    1.56
   3   7 -18   11.19    1.50
  -3   7  18   14.83    1.48
  -3   7  18   15.31    1.49
  -3   7  18   14.84    1.41
  -3   7  17   43.02    2.71
   3   7 -17   42.83    2.97
   3   7 -17   42.94    2.84
  -3   7  17   43.81    2.72
   3   7 -17   49.52    5.24
  -3   7  16    1.89    0.96
   3   7 -16    1.25    0.89
   3   7 -16    2.55    0.85
  -3   7  16    2.31    0.89
   3   7 -16    3.93    1.64
  -3   7  15   45.96    2.92
   3   7 -15   45.44    3.12
   3   7 -15   51.77    3.15
   3   7 -15   48.36    2.69
  -3   7  15   47.27    2.90
   3   7 -15   52.05    5.31
  -3   7  14   45.55    2.82
   3   7 -14   41.78    2.92
   3   7 -14   42.43    2.85
  -3   7  14   43.10    2.70
   3   7 -14   44.54    2.52
   3   7 -14   45.10    5.01
   3   7 -13    0.99    1.37
  -3   7  13    0.49    1.30
  -3   7  13    0.72    0.93
  -3   7  13    1.35    0.89
   3   7 -13    1.26    0.75
   3   7 -13    0.41    0.77
   3   7 -13    0.69    0.74
  -3   7  13    0.45    0.69
  -3   7  12   39.85    4.48
  -3   7  12   37.73    2.56
  -3   7  12   40.83    2.60
   3   7 -12   42.18    2.69
   3   7 -12   41.53    2.72
  -3   7  12   38.98    2.50
   3   7 -12   37.82    2.30
   3   7 -12   31.88    3.94
   3   7 -11    6.21    1.90
  -3   7  11    0.93    1.54
  -3   7  11    3.32    0.92
   3   7 -11    3.89    0.91
   3   7 -11    4.54    1.00
   3   7 -11    2.95    0.77
  -3   7  11    2.62    0.81
   3   7 -10   12.11    1.31
  -3   7  10    9.45    1.23
  -3   7  10    9.32    2.32
   3   7 -10   11.21    1.34
   3   7 -10   11.78    1.16
   3   7 -10   10.87    1.04
   3   7 -10   10.74    2.11
  -3   7   9  496.13   20.85
   3   7  -9  534.00   23.38
   3   7  -9  538.06   21.35
  -3   7   9  495.31   21.20
  -3   7   9  523.48   21.27
   3   7  -9  527.11   20.88
   3   7  -9  511.44   20.98
   3   7  -9  524.47   21.25
  -3   7   8    0.34    0.47
   3   7  -8    0.28    0.75
  -3   7   8    0.61    0.71
  -3   7   8   -0.10    0.65
   3   7  -8   -0.21    0.54
   3   7  -8    0.33    0.48
   3   7  -8    0.78    0.60
   3   7  -8    0.30    0.60
   3   7  -7    4.09    1.13
  -3   7   7    6.70    1.01
   3   7  -7    4.76    0.77
   3   7  -7    5.74    0.73
   3   7  -7    6.39    0.91
   3   7  -7    6.96    0.85
   3   7  -6    9.84    1.44
   3   7  -6    9.57    0.98
   3   7  -5   -0.09    0.57
   3   7  -5    0.44    0.47
   3   7  -4    1.13    0.58
   3   7  -3  299.75   12.55
   3   7  -2   46.37    2.55
   3   7  -1    1.76    0.56
   3   7   0   34.64    2.05
   3   7   1    4.76    0.74
   3   7   2   20.68    1.42
  -3   7  -2   15.83    1.99
  -3   7  -2   19.17    1.38
   3   7   3   27.90    1.78
  -3   7  -3   29.09    2.72
  -3   7  -3   30.37    1.81
  -3   7  -4   43.97    3.99
  -3   7  -4   40.39    3.39
  -3   7  -4   42.41    2.31
   3   7   4   40.01    2.36
   3   7   5   18.79    1.58
   3   7   5   17.36    1.43
  -3   7  -5   21.40    1.43
  -3   7  -5   17.29    2.24
  -3   7  -5   14.25    2.42
   3   7   5   18.86    1.46
   3   7   5   18.59    1.49
  -3   7  -6    4.77    1.37
   3   7   6    2.95    0.68
   3   7   6    3.47    0.93
  -3   7  -6    2.95    0.69
   3   7   6    3.17    0.74
   3   7   6    4.15    0.75
   3   7   6    3.94    0.77
   3   7   7   47.49    2.71
  -3   7  -7   44.98    2.50
   3   7   7   42.40    2.64
   3   7   7   45.03    2.69
   3   7   7   48.32    2.75
  -3   7  -7   37.37    3.75
   3   7   8  477.99   20.45
  -3   7  -8  516.50   20.20
  -3   7  -8  503.00   22.76
   3   7   8  473.15   20.40
   3   7   8  494.87   20.49
   3   7   8  505.27   20.56
  -3   7  -9   60.11    2.88
   3   7   9   51.70    3.03
  -3   7  -9   57.26    4.75
   3   7   9   44.11    2.93
   3   7   9   51.74    2.98
   3   7   9   50.23    3.05
   3   7   9   45.51    2.68
   3   7  10  261.30   11.70
  -3   7 -10  280.81   14.35
   3   7  10  273.21   11.79
   3   7  10  268.03   11.66
   3   7  10  281.12   11.84
  -3   7 -10  249.79   14.43
   3   7  10  262.58   11.30
   3   7  11   86.56    4.55
  -3   7 -11   76.19    6.40
   3   7  11   86.56    4.62
   3   7  11   85.09    4.59
  -3   7 -11   79.66    6.80
   3   7  11   87.48    4.20
   3   7  12   44.95    2.96
  -3   7 -12   44.23    4.91
  -3   7 -12   45.46    4.84
   3   7  12   50.69    3.13
   3   7  13  149.81    7.40
  -3   7 -13  144.37   10.24
   3  -7  13  171.99    9.87
  -3   7 -13  152.60   10.24
   3   7  13  162.20    7.72
   3   7  13  168.54    7.50
   3   7  13  155.79    7.57
  -3   7 -14    9.64    2.61
   3   7  14    9.38    1.21
   3   7  14    7.51    1.33
   3   7  14    8.75    1.23
   3  -7  14    9.45    2.13
  -3   7 -14    8.52    2.32
   3   7  14    8.82    1.29
   3   7  15  107.81    5.53
  -3   7 -15  103.73    8.39
   3  -7  15  117.18    7.93
  -3   7 -15  103.99    8.23
   3   7  15  114.87    5.83
   3   7  15  116.63    5.76
   3   7  15  113.85    5.61
   3   7  16    1.53    0.88
   3   7  16    1.95    0.83
   3   7  16    0.84    0.69
   3   7  16    1.52    0.75
   3   7  17   34.17    2.23
   3   7  17   31.90    2.32
   3   7  17   33.79    2.31
   3   7  17   30.35    2.29
   3   7  18   15.83    1.43
   3   7  18   15.91    1.53
   3   7  18   17.08    1.55
   3   7  18   17.66    1.61
   3   7  19   19.63    1.49
   3   7  19   18.37    1.58
   3   7  19   20.31    1.62
   3   7  19   17.32    1.60
   3   7  20  129.39    6.12
  -3   7 -20  146.35    6.41
   3   7  20  136.58    6.33
   3   7  20  142.80    6.33
   3   7  20  146.76    6.44
  -3   7 -21    8.72    0.99
   3   7  21    9.32    0.96
   3   7  21   10.33    1.06
  -3   7 -22    7.25    0.79
   3   7  22    8.17    0.79
   3   7  22    9.15    0.90
  -3   7 -23   10.66    0.79
   3   7  23   13.95    0.97
   3   7  24    5.68    0.52
  -3   8  24    1.96    0.38
  -3   8  23   95.56    4.26
   3   8 -22   15.25    1.20
  -3   8  22   16.46    1.19
   3   8 -21   75.99    3.87
  -3   8  21   82.25    3.84
   3   8 -20   -0.30    0.58
  -3   8  20    0.58    0.58
   3   8 -20    0.86    0.72
   3   8 -19    1.83    0.74
  -3   8  19    2.63    0.74
   3   8 -19    2.49    0.85
   3   8 -18    8.00    1.17
  -3   8  18    8.16    1.16
  -3   8  18    7.23    0.99
  -3   8  18    6.78    1.05
   3   8 -18    4.99    1.10
   3   8 -17   28.38    2.23
  -3   8  17   30.84    2.09
  -3   8  17   30.19    2.16
  -3   8  17   30.55    2.14
   3   8 -17   31.80    2.42
   3   8 -16   26.12    2.16
  -3   8  16   26.99    2.06
  -3   8  16   25.42    1.99
   3   8 -16   26.16    2.23
   3   8 -15  365.36   19.30
   3   8 -15  383.18   16.07
  -3   8  15  375.81   15.81
  -3   8  15  378.49   15.75
   3   8 -15  350.90   15.98
   3   8 -14    9.73    2.42
   3   8 -14   11.64    1.46
  -3   8  14   10.99    1.43
   3   8 -14   12.22    1.24
  -3   8  14    9.58    1.28
   3   8 -14    9.25    1.40
   3   8 -13   27.41    3.67
   3   8 -13   29.79    2.47
  -3   8  13   37.35    2.50
  -3   8  13   35.15    2.47
   3   8 -13   35.09    2.21
  -3   8  13   34.53    2.37
   3   8 -13   37.24    2.62
   3   8 -12  178.93   10.90
   3   8 -12  185.25    8.65
  -3   8  12  186.17    8.51
  -3   8  12  184.73    8.40
   3   8 -12  187.88    8.21
   3   8 -12  187.76    8.62
   3   8 -11   62.71    5.28
   3   8 -11   61.51    3.63
  -3   8  11   66.24    3.61
   3   8 -11   59.39    3.28
  -3   8  11   58.32    3.43
   3   8 -11   65.40    3.63
   3   8 -10   -1.08    1.30
  -3   8  10    0.95    0.79
   3   8 -10   -0.09    0.70
   3   8 -10    1.12    0.72
   3   8 -10   -0.39    0.77
  -3   8   9   58.78    3.37
  -3   8   9   63.48    3.46
   3   8  -9   56.59    3.33
   3   8  -9   59.51    3.15
  -3   8   8  385.05   16.14
  -3   8   8  387.49   16.18
   3   8  -8  367.64   15.86
   3   8  -8  394.01   15.80
   3   8  -8  387.20   16.15
   3   8  -7  388.98   15.87
  -3   8   7  390.10   16.11
   3   8  -7  397.20   16.14
  -3   8   7  378.61   15.64
   3   8  -7  366.80   16.03
  -3   8   6   10.20    0.91
   3   8  -6    9.56    1.04
  -3   8   6    8.55    1.15
   3   8  -6   10.22    1.19
   3   8  -6   10.99    1.02
   3   8  -6   12.06    1.24
   3   8  -5  102.95    4.85
   3   8  -5  111.45    5.09
  -3   8   5  103.74    5.05
   3   8  -5  103.90    4.83
   3   8  -5  105.33    4.75
  -3   8   5  102.64    5.11
   3   8  -5  100.96    5.00
   3   8  -4   39.09    2.20
   3   8  -4   39.05    2.35
  -3   8   4   37.10    2.36
   3   8  -4   35.40    2.16
   3   8  -4   40.95    2.16
  -3   8   4   40.13    2.45
   3   8  -4   38.50    2.38
   3   8  -3    6.08    0.90
   3   8  -3    5.63    0.75
   3   8  -3    5.95    0.81
  -3   8   3    6.56    0.97
   3   8  -3    6.41    0.82
   3   8  -3    6.94    0.91
   3   8  -2    8.61    1.04
   3   8  -2    9.10    0.92
  -3   8   2    6.42    1.00
   3   8  -2    9.26    0.88
   3   8  -2    9.10    0.88
   3   8  -2    8.36    0.99
   3   8  -1    1.43    0.64
   3   8  -1    2.65    0.67
   3   8  -1    2.04    0.55
  -3   8   1    1.78    0.66
   3   8  -1    2.42    0.54
   3   8   0   77.34    3.81
   3   8   0   77.69    3.93
   3   8   0   81.27    3.89
  -3   8   0   76.12    3.94
   3   8   0   77.39    3.76
   3   8   1   78.81    3.84
   3   8   1   78.64    3.97
   3   8   1   80.04    3.86
  -3   8  -1   79.91    3.99
   3   8   1   74.81    3.77
   3   8   2    3.91    0.70
   3   8   2    2.29    0.74
   3   8   2    1.85    0.58
   3   8   2    2.28    0.57
   3   8   2    2.33    0.63
   3   8   3   87.86    4.24
   3   8   3   77.08    3.99
   3   8   3   76.02    4.01
  -3   8  -3   88.00    4.05
   3   8   3   86.45    4.10
  -3   8  -4  200.09   10.01
   3   8   4  200.99    8.42
   3   8   4  174.88    8.15
   3   8   4  182.82    8.20
   3   8   4  173.73    8.14
  -3   8  -4  205.28    8.21
   3   8   4  185.04    8.22
  -3   8  -5   38.88    3.55
   3   8   5   36.36    2.28
   3   8   5   35.24    2.30
   3   8   5   36.18    2.32
   3   8   5   40.64    2.52
   3   8   5   39.39    2.34
  -3   8  -5   37.71    2.22
   3   8   6   26.62    2.01
   3   8   6   24.08    1.84
  -3   8  -6   24.06    1.71
  -3   8  -6   24.11    2.87
  -3   8  -6   22.04    3.13
   3   8   6   25.71    1.83
   3   8   6   26.00    1.86
   3   8   6   23.76    1.83
   3   8   7  273.29   12.12
  -3   8  -7  290.38   11.93
  -3   8  -7  283.19   14.26
  -3   8  -7  292.24   15.15
   3   8   7  271.81   12.09
   3   8   7  272.33   12.11
   3   8   7  289.30   12.21
   3   8   7  296.37   12.36
  -3   8  -8    1.73    0.74
   3   8   8    2.04    0.83
  -3   8  -8    2.29    1.22
   3   8   8    0.83    0.61
  -3   8  -8    2.84    1.50
   3   8   8    0.59    0.65
   3   8   8    0.63    0.72
  -3   8  -9   73.80    5.83
  -3   8  -9   67.46    6.10
   3   8   9   74.35    3.73
   3   8   9   75.69    4.06
  -3   8  -9   78.52    3.82
  -3   8  -9   74.59    3.86
   3   8   9   72.60    4.00
   3   8   9   74.36    4.06
   3   8   9   74.89    4.11
  -3   8 -10    5.34    1.82
   3   8  10    7.05    0.96
   3   8  10    5.91    1.05
   3   8  10    9.49    1.26
  -3   8 -10    6.12    0.96
   3   8  10    6.62    1.17
   3   8  10    7.51    1.22
  -3   8 -11   13.81    2.84
   3   8  11   16.51    1.64
   3   8  11   20.36    1.54
  -3   8 -11   17.13    1.59
   3   8  11   16.57    1.62
   3   8  11   17.90    1.75
   3   8  11   18.11    1.75
  -3   8 -12    4.53    1.99
   3   8  12    2.91    0.94
   3   8  12    1.87    0.81
   3  -8  12    3.17    1.40
  -3   8 -12    2.19    0.77
   3   8  12    1.43    0.80
   3   8  12    2.24    0.91
  -3   8 -13   46.11    5.07
   3  -8  13   46.28    4.54
   3   8  13   44.30    2.88
  -3   8 -13   50.11    2.96
   3   8  13   45.89    3.00
   3   8  13   45.77    3.04
  -3   8 -14   11.76    2.66
   3   8  14   10.44    1.32
   3   8  14   11.62    1.49
   3   8  14   13.30    1.48
  -3   8 -14   13.33    1.46
   3  -8  14   11.12    2.26
   3   8  15    5.01    0.96
   3   8  15    6.52    1.18
   3   8  15    6.66    1.10
  -3   8 -15    6.77    1.12
   3   8  16   -0.11    0.60
   3   8  16    0.37    0.73
  -3   8 -16    0.37    0.71
   3   8  16    0.12    0.73
   3   8  17   59.77    3.23
   3   8  17   57.61    3.32
   3   8  17   62.39    3.41
  -3   8 -17   62.24    3.42
   3   8  18    8.56    0.96
   3   8  18    7.30    1.01
  -3   8 -18    6.03    1.00
   3   8  18    6.05    0.95
   3   8  19    0.19    0.59
  -3   8 -19   -0.28    0.62
   3   8  19    0.08    0.55
  -3   8 -20    4.72    0.77
   3   8  20    3.77    0.67
  -3   8 -21    6.71    0.74
   3   8  21    7.11    0.82
  -3   8 -22    1.11    0.34
   3   8  22    1.66    0.46
   3   8  23   67.94    3.04
  -3   9  23   -0.28    0.35
  -3   9  23   -0.04    0.29
  -3   9  22   -0.37    0.47
   3   9 -21    2.84    0.61
  -3   9  21    3.51    0.65
   3   9 -20   35.78    2.20
  -3   9  20   36.47    2.11
   3   9 -20   37.92    2.25
   3   9 -19   -0.32    0.61
  -3   9  19   -0.32    0.59
   3   9 -19    0.33    0.66
   3   9 -18    5.38    0.98
  -3   9  18    5.11    0.92
  -3   9  18    3.91    0.88
   3   9 -18    6.39    1.16
   3   9 -17    0.92    0.80
  -3   9  17    3.45    0.95
  -3   9  17    2.07    0.82
   3   9 -17    1.93    0.86
   3   9 -16   16.57    1.70
  -3   9  16   21.96    1.79
  -3   9  16   18.16    1.62
   3   9 -16   16.44    1.79
   3   9 -15    4.16    1.00
  -3   9  15    4.58    1.15
  -3   9  15    3.67    0.91
   3   9 -15    2.27    0.97
   3   9 -14   10.37    1.40
  -3   9  14    8.95    1.34
  -3   9  14   11.06    1.34
   3   9 -14   11.08    1.49
   3   9 -13   57.91    3.53
  -3   9  13   54.39    3.33
  -3   9  13   55.43    3.25
   3   9 -13   57.04    3.51
   3   9 -12   72.93    4.22
   3   9 -12   76.71    3.90
  -3   9  12   73.26    4.00
   3   9 -12   77.32    4.25
  -3   9  12   75.93    4.15
  -3   9  12   71.91    4.09
  -3   9  11   10.11    1.26
  -3   9  11    8.32    1.30
   3   9 -11    9.35    1.33
   3   9 -11    8.30    1.18
  -3   9  10   82.39    4.51
   3   9 -10   91.36    4.66
   3   9 -10   86.29    4.34
  -3   9   9    6.21    1.28
  -3   9   9    7.27    1.18
   3   9  -9    8.08    1.15
   3   9  -9    5.52    1.08
  -3   9   8  647.82   27.40
  -3   9   8  670.85   27.47
   3   9  -8  665.24   27.44
   3   9  -8  700.02   27.55
  -3   9   7   47.46    2.90
  -3   9   7   46.76    2.94
   3   9  -7   44.42    2.86
   3   9  -7   55.20    3.02
  -3   9   6    0.35    0.83
   3   9  -6    0.64    0.65
   3   9  -6    1.42    0.60
   3   9  -6    0.81    0.74
   3   9  -6    0.35    0.65
  -3   9   5  128.31    6.07
   3   9  -5  121.95    5.78
   3   9  -5  126.38    5.70
  -3   9   5  134.27    6.16
   3   9  -5  120.82    6.01
   3   9  -5  130.93    6.03
  -3   9   4   22.39    1.82
   3   9  -4   26.00    1.82
   3   9  -4   22.11    1.60
  -3   9   4   23.87    1.86
   3   9  -4   20.14    1.49
   3   9  -4   20.77    1.73
   3   9  -3    0.63    0.49
  -3   9   3    0.39    0.70
  -3   9   3   -0.11    0.68
   3   9  -3    1.03    0.61
   3   9  -3    0.22    0.53
  -3   9   3    0.46    0.71
   3   9  -3    0.56    0.63
   3   9  -3   -0.22    0.60
   3   9  -2   15.47    1.29
  -3   9   2   13.24    1.31
   3   9  -2   16.81    1.24
   3   9  -2   14.18    1.31
   3   9  -2   15.25    1.24
  -3   9   2   13.91    1.46
   3   9  -2   13.89    1.16
   3   9  -2   14.39    1.39
   3   9  -1   60.16    3.15
  -3   9   1   59.21    3.19
   3   9  -1   57.39    3.05
   3   9  -1   63.11    3.23
   3   9  -1   55.95    2.94
  -3   9   1   61.77    3.37
   3   9  -1   60.65    3.01
   3   9  -1   59.82    3.29
  -3   9   0    7.78    1.08
   3   9   0    7.37    0.95
   3   9   0    6.58    0.83
   3   9   0    6.03    0.89
   3   9   0    6.55    0.80
  -3   9   0    6.11    1.02
   3   9   0    7.28    0.80
   3   9   0    7.01    1.06
  -3   9  -1   96.04    4.52
   3   9   1   88.74    4.46
   3   9   1   81.44    4.35
   3   9   1  100.66    4.47
   3   9   1   97.74    4.50
   3   9   1   92.04    4.21
  -3   9  -1   99.09    4.71
   3   9   1   88.68    4.19
   3   9   1   95.21    4.67
   3   9   2  115.12    5.26
   3   9   2  103.30    5.11
   3   9   2  105.94    5.11
   3   9   2  111.06    5.14
  -3   9  -2  114.36    5.39
   3   9   2  110.09    4.87
   3   9   2  114.89    5.41
   3   9   3   25.71    1.92
   3   9   3   20.86    1.66
   3   9   3   22.72    1.65
   3   9   3   21.24    1.64
   3   9   4   16.61    1.56
   3   9   4   14.32    1.37
  -3   9  -4   15.05    1.36
   3   9   4   13.61    1.28
   3   9   4   12.99    1.27
   3   9   4   13.65    1.30
   3   9   5   11.55    1.47
   3   9   5    9.15    1.14
  -3   9  -5   13.37    1.25
   3   9   5   10.71    1.19
   3   9   5   11.24    1.17
   3   9   5   10.61    1.20
   3   9   6   48.60    2.82
  -3   9  -6   47.89    2.66
   3   9   6   44.62    2.92
   3   9   6   45.82    2.77
   3   9   6   39.76    2.63
   3   9   6   46.31    2.78
  -3   9  -6   48.57    4.28
  -3   9  -7   56.64    4.94
  -3   9  -7   60.43    3.15
   3   9   7   52.66    3.20
   3   9   7   55.19    3.25
   3   9   7   58.10    3.33
   3   9   7   59.31    3.27
  -3   9  -8  180.27   10.98
   3   9   8  164.10    7.57
  -3   9  -8  170.83   10.17
   3   9   8  174.86    7.95
   3   9   8  175.55    8.05
   3   9   8  170.52    7.98
   3   9   8  177.29    7.99
  -3   9  -8  183.20    7.77
  -3   9  -9    3.05    0.76
   3   9   9    2.78    0.84
  -3   9  -9    3.46    1.53
   3   9   9    1.80    0.69
   3   9   9    2.09    0.75
  -3   9  -9    2.09    1.60
   3   9   9    2.25    0.82
   3   9   9    2.62    0.88
  -3   9 -10  196.10   11.59
   3   9  10  203.58    9.01
  -3   9 -10  206.94   12.36
   3   9  10  196.94    8.59
   3   9  10  187.38    8.93
   3   9  10  190.30    8.99
   3   9  10  204.15    9.16
  -3   9 -10  205.45    8.85
  -3   9 -11    0.11    0.70
  -3   9 -11    0.48    1.41
   3   9  11    0.25    0.67
   3   9  11    1.99    0.74
   3   9  11   -0.41    0.78
   3  -9  11    0.37    0.98
  -3   9 -11    2.22    1.62
   3   9  11    0.30    0.78
   3   9  11    0.53    0.68
  -3   9 -12  137.20    9.25
   3   9  12  122.67    6.33
  -3   9 -12  123.87    9.28
   3  -9  12  151.54    8.66
   3   9  12  131.38    6.47
   3   9  12  132.36    6.60
   3   9  12  144.28    6.59
  -3   9 -12  138.76    6.39
   3   9  13   77.75    4.05
   3   9  13   70.82    4.06
   3   9  13   83.91    4.26
   3   9  13   71.12    4.19
  -3   9 -13   77.31    4.07
  -3   9 -13   74.05    6.71
   3   9  14    6.50    0.97
   3   9  14    4.37    1.05
   3   9  14    3.30    0.87
  -3   9 -14    5.76    1.02
   3   9  14    4.88    1.00
   3   9  15  145.51    6.64
  -3   9 -15  148.85    6.78
   3   9  15  139.12    6.71
   3   9  15  148.12    6.95
   3   9  16   16.00    1.35
   3   9  16   15.17    1.40
   3   9  16   15.31    1.53
  -3   9 -17   62.70    3.33
   3   9  17   62.62    3.26
   3   9  17   62.00    3.43
   3   9  18    0.19    0.60
  -3   9 -18    0.17    0.55
   3   9  18   -0.39    0.63
  -3   9 -19    7.34    0.89
   3   9  19   10.36    1.05
  -3   9 -20   10.18    0.86
  -3  10  22   15.85    0.98
   3  10 -20   42.85    2.35
   3  10 -19    7.38    0.98
   3  10 -19    8.62    0.98
  -3  10  18   39.42    2.20
   3  10 -18   32.19    2.25
   3  10 -18   32.84    2.23
  -3  10  17    1.84    0.81
  -3  10  17    0.90    0.62
  -3  10  17    1.10    0.69
   3  10 -17    0.73    0.76
   3  10 -17   -0.12    0.67
  -3  10  16   95.29    4.36
  -3  10  16   90.03    4.46
  -3  10  16   81.58    4.37
   3  10 -16   85.49    4.66
   3  10 -16   91.02    4.69
  -3  10  15    6.06    1.11
  -3  10  15    4.93    0.88
  -3  10  15    6.08    1.05
   3  10 -15    5.65    1.09
   3  10 -15    5.70    1.08
  -3  10  14   33.18    2.34
  -3  10  14   33.71    2.30
   3  10 -14   34.08    2.50
   3  10 -14   34.33    2.53
  -3  10  13   17.31    1.70
   3  10 -13   15.90    1.70
  -3  10  12   13.13    1.61
  -3  10  12   14.69    1.62
   3  10 -12   14.88    1.65
  -3  10  11   24.76    2.05
   3  10 -11   27.26    2.21
  -3  10  10   49.16    2.69
  -3  10  10   49.24    3.16
   3  10 -10   56.50    3.31
   3  10 -10   51.01    2.97
   3  10 -10   50.27    3.19
  -3  10   9   77.65    3.93
  -3  10   9   77.68    4.32
  -3  10   9   89.51    4.50
   3  10  -9   85.72    4.48
   3  10  -9   78.35    4.13
  -3  10   9   77.22    4.18
   3  10  -9   82.62    4.41
   3  10  -8  304.13   12.84
  -3  10   8  285.94   12.72
  -3  10   8  300.34   12.84
  -3  10   8  281.65   12.35
   3  10  -8  303.44   12.82
  -3  10   7   91.98    4.57
  -3  10   7   91.38    4.83
  -3  10   7   95.37    4.89
   3  10  -7  103.75    4.94
   3  10  -7   87.91    4.60
   3  10  -7   95.67    4.87
  -3  10   6   28.12    1.99
  -3  10   6   27.97    2.17
  -3  10   6   30.81    2.27
   3  10  -6   28.78    2.13
   3  10  -6   31.43    2.08
   3  10  -6   27.56    2.19
  -3  10   5  110.49    5.45
  -3  10   5  111.14    5.65
   3  10  -5  121.56    5.65
   3  10  -5  112.37    5.40
   3  10  -5  120.51    5.70
   3  10  -4   88.24    4.32
  -3  10   4   83.93    4.38
  -3  10   4   88.73    4.59
   3  10  -4   85.39    4.44
   3  10  -4   86.61    4.28
  -3  10   4   94.07    4.69
   3  10  -4   86.17    4.52
  -3  10   3   37.10    2.33
   3  10  -3   39.83    2.28
  -3  10   3   34.68    2.41
   3  10  -3   37.01    2.32
   3  10  -3   34.75    2.16
  -3  10   3   30.75    2.38
   3  10  -3   32.81    2.35
   3  10  -2   82.63    4.07
  -3  10   2   84.10    4.28
   3  10  -2   88.75    4.22
  -3  10   2   82.05    4.40
   3  10  -2   84.52    4.26
   3  10  -2   86.49    4.11
  -3  10   2   83.63    4.45
   3  10  -2   85.12    4.05
   3  10  -2   81.96    4.37
   3  10  -1    4.04    0.64
   3  10  -1    1.31    0.59
  -3  10   1    2.09    0.83
   3  10  -1    0.86    0.61
   3  10  -1    1.68    0.65
  -3  10   1    2.59    0.94
   3  10  -1    1.66    0.66
   3  10  -1    1.09    0.67
   3  10   0  107.39    5.13
   3  10   0  107.36    5.22
  -3  10   0  119.20    5.42
   3  10   0  112.44    5.27
   3  10   0  110.91    5.04
  -3  10   0  114.91    5.54
   3  10   0  110.58    5.01
   3  10   0  108.79    5.46
   3  10   1   57.76    3.11
   3  10   1   60.86    3.21
   3  10   1   61.65    3.00
   3  10   1   59.04    2.99
  -3  10  -1   64.20    3.51
   3  10   1   60.41    3.48
  -3  10  -1   60.19    3.31
   3  10   1   60.78    3.26
   3  10   2   96.62    4.50
   3  10   2   84.69    4.41
  -3  10  -2   85.34    4.70
   3  10   2   91.56    4.20
   3  10   2  103.45    4.93
   3  10   2   91.37    4.57
  -3  10  -2  101.34    4.66
   3  10   3    2.35    0.65
   3  10   3    2.02    0.65
  -3  10  -3    2.23    0.90
   3  10   3    3.35    1.09
   3  10   3    2.21    0.77
   3  10   4   41.61    2.51
   3  10   4   36.97    2.37
  -3  10  -4   39.37    2.64
   3  10   4   45.18    2.63
   3  10   4   42.10    2.80
  -3  10  -5   13.97    1.35
   3  10   5   12.21    1.35
   3  10   5   13.68    1.62
   3  10   5   11.23    1.24
   3  10   5   12.18    1.22
   3  10   5   12.60    1.27
  -3  10  -6   99.01    4.77
   3  10   6   98.80    4.89
   3  10   6  100.21    5.18
   3  10   6   93.53    4.82
   3  10   6   93.33    4.81
   3  10   6   99.04    4.80
   3  10   7   16.59    1.51
   3  10   7   16.25    1.55
   3  10   7   14.52    1.48
   3  10   7   16.42    1.57
  -3  10  -7   18.01    1.52
   3  10   8   74.56    3.99
   3  10   8   68.79    3.81
   3  10   8   77.04    4.02
   3  10   8   68.15    3.86
   3  10   9    0.49    0.60
   3  10   9    0.53    0.72
   3  10   9    0.96    0.72
   3  10   9    0.47    0.62
   3  10   9    0.14    0.71
  -3  10  -9    0.31    0.60
   3  10  10    7.23    1.14
   3  10  10    8.80    1.18
   3  10  10    8.59    1.14
   3  10  10    6.81    1.13
  -3  10 -10    8.52    1.10
   3  10  11    6.00    1.09
   3  10  11    6.65    1.08
  -3  10 -11    8.30    1.08
   3  10  11    5.91    1.01
   3  10  11    5.89    1.12
   3  10  12   48.46    2.81
   3  10  12   51.21    3.03
   3  10  12   45.91    2.82
   3  10  12   43.33    2.97
  -3  10 -12   47.91    2.80
   3  10  13    0.25    0.72
   3  10  13    0.80    0.62
   3  10  13   -0.11    0.60
   3  10  13    0.53    0.70
  -3  10 -13    0.42    0.59
   3  10  14    2.14    0.77
   3  10  14    1.99    0.66
   3  10  14    2.13    0.88
  -3  10 -14    1.94    0.74
   3  10  15    5.07    0.95
  -3  10 -15    3.34    0.80
   3  10  15    3.86    0.88
  -3  10 -16   57.40    3.20
   3  10  16   65.93    3.41
   3  10  16   67.15    3.45
  -3  10 -17   19.37    1.42
   3  10  17   22.34    1.60
  -3  10 -18   10.11    0.90
   3  10  18    9.84    1.00
   3  10  19    6.28    0.74
   3  10  20   52.36    2.42
  -3  10 -20   47.23    2.35
   3  10  21   25.11    1.29
  -3  11  21    4.30    0.44
  -3  11  20   59.21    2.64
  -3  11  20   53.56    2.60
  -3  11  19    6.71    0.71
   3  11 -18   30.82    1.94
  -3  11  18   29.74    1.70
   3  11 -18   26.94    1.85
   3  11 -17    0.31    0.60
  -3  11  17    1.29    0.70
  -3  11  17    0.13    0.49
  -3  11  17    1.07    0.60
   3  11 -17    1.10    0.78
   3  11 -16    1.48    0.80
   3  11 -16    3.18    0.85
  -3  11  16    2.44    0.79
  -3  11  16    3.21    0.67
   3  11 -15   16.34    1.67
  -3  11  15   17.13    1.36
   3  11 -14   37.40    2.57
  -3  11  14   36.12    2.19
  -3  11  14   39.52    2.48
   3  11 -13    7.85    1.28
  -3  11  13   10.33    1.09
  -3  11  13   11.20    1.37
   3  11 -12   10.36    1.40
   3  11 -12   12.47    1.49
  -3  11  12   10.32    1.44
  -3  11  11    1.00    0.76
   3  11 -11    1.68    0.90
   3  11 -11    1.62    0.90
   3  11 -10   52.18    3.23
   3  11 -10   51.04    3.21
  -3  11  10   51.40    3.02
   3  11  -9  259.34   11.41
  -3  11   9  248.88   11.14
   3  11  -9  264.26   11.42
  -3  11   8   59.54    3.28
  -3  11   8   70.50    3.86
   3  11  -8   63.92    3.71
  -3  11   8   71.00    3.68
   3  11  -8   64.87    3.76
   3  11  -7    1.31    0.81
  -3  11   7    2.02    0.97
  -3  11   7    2.13    0.70
   3  11  -7    2.28    0.89
   3  11  -6   17.64    1.64
  -3  11   6   17.38    1.75
  -3  11   6   16.33    1.47
   3  11  -6   14.42    1.60
   3  11  -5  375.29   15.94
  -3  11   5  383.90   16.11
  -3  11   5  373.16   15.79
   3  11  -5  379.26   16.07
   3  11  -4    0.92    0.67
  -3  11   4    2.49    1.01
   3  11  -4    2.17    0.83
  -3  11   4    1.95    0.86
   3  11  -4    0.91    0.85
  -3  11   3  312.45   13.73
   3  11  -3  327.04   13.65
  -3  11   3  318.22   13.95
   3  11  -3  328.47   13.76
  -3  11   3  340.79   14.05
   3  11  -3  317.39   13.91
   3  11  -2   62.74    3.35
  -3  11   2   60.54    3.44
  -3  11   2   61.83    3.60
   3  11  -2   62.04    3.36
  -3  11   2   62.37    3.61
   3  11  -2   63.56    3.61
   3  11  -1  128.22    5.88
  -3  11   1  122.69    5.93
  -3  11   1  125.41    6.17
   3  11  -1  122.94    5.84
  -3  11   1  126.69    6.16
   3  11  -1  129.75    6.16
   3  11   0   -0.08    0.55
   3  11   0    1.88    0.65
  -3  11   0    0.65    0.78
   3  11   0    1.57    0.95
  -3  11   0    0.11    0.81
   3  11   0    0.40    0.64
   3  11   1   26.20    1.80
  -3  11  -1   27.62    2.17
   3  11   1   23.46    2.09
   3  11   1   30.21    1.98
  -3  11  -1   32.98    2.13
   3  11   2  114.73    5.38
  -3  11  -2  115.45    5.80
   3  11   2  116.39    5.82
   3  11   2  116.42    5.55
  -3  11  -2  120.76    5.63
   3  11   3   99.86    4.73
  -3  11  -3   98.94    5.13
   3  11   3  100.99    5.19
   3  11   3   94.64    4.85
  -3  11  -3  102.84    4.92
   3  11   4    3.04    0.70
   3  11   4    2.90    0.69
  -3  11  -4    2.89    0.98
   3  11   4    2.97    1.08
   3  11   4    2.62    0.79
   3  11   5    5.15    0.81
   3  11   5    5.26    0.89
  -3  11  -5    6.33    1.23
   3  11   5    7.82    1.46
   3  11   5    6.21    1.02
   3  11   6   12.08    1.24
   3  11   6   14.17    1.39
  -3  11  -6   14.04    1.53
   3  11   6   17.04    1.82
   3  11   6   16.25    1.48
   3  11   7   -0.22    0.66
   3  11   7    0.57    0.58
   3  11   7    1.37    0.62
  -3  11  -7    0.13    0.87
   3  11   8    8.29    1.15
   3  11   8   10.57    1.14
   3  11   9    0.12    0.62
   3  11   9    0.22    0.60
   3  11   9    0.12    0.60
  -3  11  -9   -0.19    0.61
   3  11  10    4.72    0.93
   3  11  10    2.99    0.75
  -3  11 -10    2.91    0.77
   3  11  10    3.82    0.90
   3  11  11   14.58    1.33
   3  11  11   16.46    1.52
   3  11  11   13.65    1.45
  -3  11 -11   13.63    1.32
   3  11  12    0.35    0.68
   3  11  12    0.35    0.65
  -3  11 -12   -0.28    0.61
   3  11  12    0.61    0.57
  -3  11 -13   27.42    1.86
   3  11  13   29.34    2.03
   3  11  13   26.35    1.97
  -3  11 -14   76.32    3.85
   3  11  14   83.45    4.07
  -3  11 -15    1.00    0.52
   3  11  15    1.52    0.62
  -3  11 -16    3.35    0.60
  -3  11 -17    0.44    0.57
  -3  11 -18   14.50    1.10
  -3  11 -19    0.70    0.36
  -3  12  17    0.24    0.38
   3  12 -17    0.59    0.57
  -3  12  16    1.16    0.60
  -3  12  16    0.93    0.45
   3  12 -16    0.27    0.59
   3  12 -15    7.12    1.03
  -3  12  15    6.72    0.92
  -3  12  15    6.59    0.77
   3  12 -15    6.95    1.06
   3  12 -14   40.15    2.56
  -3  12  14   41.74    2.41
  -3  12  14   39.26    2.14
  -3  12  14   41.98    2.32
   3  12 -14   33.94    2.44
   3  12 -13   31.23    2.34
  -3  12  13   37.04    2.01
  -3  12  13   34.44    2.23
  -3  12  13   36.83    2.17
   3  12 -13   29.30    2.25
   3  12 -12    2.35    0.90
  -3  12  12    4.46    0.73
  -3  12  12    3.75    0.98
  -3  12  12    4.03    0.84
   3  12 -12    4.28    1.01
   3  12 -11   21.76    1.87
  -3  12  11   18.60    1.74
  -3  12  11   18.93    1.41
  -3  12  11   20.67    1.63
   3  12 -11   20.16    1.83
  -3  12  10    0.51    0.65
   3  12 -10    0.40    0.75
   3  12 -10    2.10    0.93
   3  12  -9   -0.13    0.74
   3  12  -9    0.26    0.87
  -3  12   9    0.41    0.67
   3  12  -8   -0.38    0.75
  -3  12   8    0.10    0.69
   3  12  -8    0.53    0.78
  -3  12   7   36.44    2.51
   3  12  -7   33.06    2.31
  -3  12   7   31.95    2.19
   3  12  -7   34.60    2.42
  -3  12   6   41.30    2.46
  -3  12   6   42.34    2.85
   3  12  -6   45.93    2.76
  -3  12   6   47.16    2.73
   3  12  -6   46.06    2.92
   3  12  -5   60.33    3.34
  -3  12   5   61.45    3.57
  -3  12   5   55.42    3.13
   3  12  -5   65.16    3.58
   3  12  -4    6.21    0.96
  -3  12   4    5.66    1.17
  -3  12   4    6.96    1.18
  -3  12   4    6.73    1.00
   3  12  -4    8.24    1.30
   3  12  -3   15.72    1.43
  -3  12   3   18.64    1.77
  -3  12   3   15.43    1.48
   3  12  -3   17.30    1.67
  -3  12   2    1.99    0.82
   3  12  -2    3.25    0.84
  -3  12   2    2.49    1.03
   3  12  -2    2.30    0.66
  -3  12   2    3.49    1.00
   3  12  -2    1.84    0.97
   3  12  -1   14.54    1.34
  -3  12   1   13.28    1.37
  -3  12   1   16.63    1.70
   3  12  -1   17.71    1.74
  -3  12   1   13.69    1.56
  -3  12   0   69.48    3.78
   3  12   0   69.12    3.70
  -3  12   0   75.96    4.08
   3  12   0   76.46    4.08
  -3  12   0   69.72    3.99
   3  12   1   85.17    4.39
  -3  12  -1   88.04    4.51
  -3  12  -1  100.33    4.86
   3  12   1   93.46    4.79
  -3  12  -1   82.73    4.65
   3  12   2    2.12    0.74
  -3  12  -2    1.92    0.83
   3  12   2    1.78    0.98
  -3  12  -2    1.44    0.94
  -3  12  -3    0.11    0.78
   3  12   3   -0.10    0.61
   3  12   3    1.67    1.13
  -3  12  -3    0.26    0.88
   3  12   4    3.26    0.77
  -3  12  -4    4.04    1.04
   3  12   5  101.02    5.01
  -3  12  -5  108.83    5.33
   3  12   6   15.97    1.40
  -3  12  -6   12.40    1.50
   3  12   7  103.73    5.07
  -3  12  -7  110.08    5.42
   3  12   8   23.96    1.75
  -3  12  -8   26.09    2.07
   3  12   9    2.26    0.69
  -3  12  -9    3.21    1.00
  -3  12 -10    2.63    0.94
  -3  12 -11   16.37    1.56
  -3  12 -12    2.16    0.82
  -3  12 -13    6.29    1.05
  -3  12 -14    0.45    0.64
  -3  12 -15   19.27    1.45
  -3  12 -16    2.56    0.61
  -3  12 -17    5.53    0.65
   3  13 -16    0.83    0.50
  -3  13  15    1.49    0.54
   3  13 -15    0.37    0.52
   3  13 -14    0.98    0.58
  -3  13  14    1.15    0.62
  -3  13  14    0.36    0.46
   3  13 -14    0.35    0.61
   3  13 -13   31.95    2.16
  -3  13  13   38.73    2.14
  -3  13  13   38.08    2.02
   3  13 -13   28.48    2.09
   3  13 -12   32.98    2.25
  -3  13  12   36.23    2.21
  -3  13  12   37.88    2.08
   3  13 -12   32.89    2.24
   3  13 -11    2.69    0.76
  -3  13  11    3.31    0.91
  -3  13  11    2.18    0.65
   3  13 -11    3.21    0.90
   3  13 -10    4.78    0.93
  -3  13  10    5.96    1.05
  -3  13  10    6.66    0.89
   3  13 -10    5.97    1.11
   3  13  -9    1.83    0.72
  -3  13   9    1.82    0.85
  -3  13   9    0.51    0.58
   3  13  -9    2.94    0.95
   3  13  -8  173.21    7.83
  -3  13   8  171.21    7.82
  -3  13   8  179.20    7.70
   3  13  -8  172.31    7.96
   3  13  -7    8.08    1.07
   3  13  -7   12.69    1.40
  -3  13   7    9.81    1.13
  -3  13   7    9.05    1.28
  -3  13   6   56.12    2.98
   3  13  -6   60.08    3.30
  -3  13   6   49.88    3.07
  -3  13   6   52.12    3.20
  -3  13   5  110.09    5.03
  -3  13   5  103.41    5.17
  -3  13   5  104.13    5.29
   3  13  -5  103.09    5.25
  -3  13   4    1.72    0.96
  -3  13   4    1.68    0.99
   3  13  -4    0.12    0.89
  -3  13   4    1.19    0.63
  -3  13   3  144.44    6.60
  -3  13   3  142.07    6.70
   3  13  -3  145.23    6.72
  -3  13   3  132.57    6.29
  -3  13   2   54.15    3.13
   3  13  -2   48.64    3.06
  -3  13   2   47.61    2.78
  -3  13   1    2.83    0.94
  -3  13   1    3.54    1.01
   3  13  -1    1.01    0.94
  -3  13   0   16.92    1.63
   3  13   0   12.78    1.57
   3  13   0   16.22    1.43
  -3  13   0   16.55    1.62
  -3  13  -1   16.49    1.64
   3  13   1   15.17    1.38
  -3  13  -1   17.02    1.66
  -3  13  -2   15.64    1.57
   3  13   2   16.23    1.38
  -3  13  -2   15.88    1.66
  -3  13  -3   79.48    4.11
   3  13   3   72.02    3.77
  -3  13  -3   77.59    4.10
  -3  13  -4    0.60    0.82
  -3  13  -4    0.36    0.86
   3  13   4    0.53    0.59
  -3  13  -5   17.41    1.66
   3  13   5   15.81    1.35
  -3  13  -6    4.11    1.02
  -3  13  -7   65.09    3.60
  -3  13  -8   37.16    2.44
  -3  13  -9   14.46    1.43
  -3  13 -10    3.56    0.89
  -3  13 -11    0.29    0.66
  -3  13 -12    7.93    1.01
  -3  13 -13   34.05    2.04
  -3  13 -14    0.67    0.53
  -3  13 -15    1.73    0.50
  -3  13 -16   11.70    0.83
   3  14 -14   -0.06    0.46
  -3  14  14    0.99    0.43
   3  14 -13    6.61    0.82
  -3  14  13    6.06    0.72
   3  14 -12    2.34    0.67
  -3  14  12    1.36    0.58
   3  14 -11   18.77    1.47
  -3  14  11   18.05    1.37
   3  14 -10  103.93    4.93
  -3  14  10  102.65    4.80
   3  14  -9   15.69    1.44
  -3  14   9   16.63    1.41
   3  14  -8    1.21    0.73
  -3  14   8    0.90    0.66
   3  14  -7  206.87    9.13
  -3  14   7  207.65    8.96
   3  14  -6   28.23    2.06
  -3  14   6   28.65    1.90
   3  14  -5   30.96    2.16
  -3  14   5   31.22    2.04
  -3  14   5   30.70    2.12
   3  14  -4   64.56    3.61
  -3  14   4   67.14    3.51
  -3  14   4   70.93    3.67
   3  14  -3    8.70    1.25
  -3  14   3   11.62    1.34
  -3  14   3   10.36    1.19
  -3  14   2    1.92    0.82
  -3  14   2    2.27    0.82
  -3  14   1   45.10    2.58
  -3  14   1   42.50    2.68
  -3  14   0   85.01    4.07
  -3  14   0   75.62    4.11
  -3  14  -1   26.75    1.98
  -3  14  -2   54.00    3.03
  -3  14  -2   49.93    2.98
  -3  14  -3    2.43    0.89
  -3  14  -3    1.46    0.78
  -3  14  -4    5.19    1.02
  -3  14  -4    2.25    0.84
  -3  14  -5   37.72    2.31
  -3  14  -5   32.28    2.22
  -3  14  -6   55.94    3.14
  -3  14  -6   58.58    3.16
  -3  14  -7   16.52    1.44
  -3  14  -7   15.76    1.42
  -3  14  -8    1.27    0.68
  -3  14  -8    0.99    0.76
  -3  14  -9    4.33    0.82
  -3  14  -9    3.59    0.83
  -3  14 -10   52.10    2.77
  -3  14 -11    3.33    0.70
  -3  14 -12   49.54    2.53
  -3  14 -13    2.14    0.48
  -3  14 -14    2.63    0.41
   3  15 -12   26.72    1.49
  -3  15  12   28.11    1.41
   3  15 -11   -0.06    0.47
  -3  15  11   -0.04    0.38
   3  15 -10    9.12    0.94
  -3  15  10    8.45    0.81
   3  15  -9  118.01    5.39
  -3  15   9  121.95    5.28
   3  15  -8   62.07    3.12
  -3  15   8   59.01    2.96
   3  15  -7   18.69    1.45
  -3  15   7   17.30    1.32
   3  15  -6    1.84    0.75
  -3  15   6    1.19    0.55
   3  15  -5    0.09    0.71
  -3  15   5    0.20    0.51
  -3  15   4    3.68    0.72
  -3  15   3    4.52    0.87
  -3  15   3    3.62    0.70
  -3  15   2   24.84    1.61
  -3  15   2   23.58    1.71
  -3  15   1    1.87    0.76
  -3  15   1    2.14    0.63
  -3  15   0   46.59    2.56
  -3  15   0   51.60    2.73
  -3  15  -1    8.08    0.99
  -3  15  -1    7.22    0.88
  -3  15  -2   11.71    1.12
  -3  15  -2   14.71    1.28
  -3  15  -3    3.26    0.77
  -3  15  -3    4.70    0.74
  -3  15  -4    0.24    0.60
  -3  15  -5    3.16    0.74
  -3  15  -6    3.90    0.77
  -3  15  -7    7.84    0.93
  -3  15  -8  107.12    4.83
  -3  15  -9    1.18    0.54
  -3  15 -10    9.09    0.81
   3  16  -8   56.09    2.76
  -3  16   8   62.88    2.68
   3  16  -7   54.09    2.65
  -3  16   7   55.85    2.55
   3  16  -6   20.93    1.36
  -3  16   6   21.28    1.25
   3  16  -5    3.24    0.66
  -3  16   5    3.69    0.59
  -3  16  -1   10.26    0.94
  -4   0  27   -0.08    0.28
  -4   0  26   58.02    2.78
  -4   0  25    0.13    0.45
   4   0 -25    0.36    0.46
   4   0 -24   43.55    2.63
  -4   0  24   43.85    2.39
  -4   0  23   -0.57    0.65
   4   0 -23   -0.12    0.53
   4   0 -22   14.59    1.53
  -4   0  22   12.92    1.27
  -4   0  21    0.46    0.63
  -4   0  20    0.65    0.68
  -4   0  19   -0.37    0.69
   4   0 -19   -1.17    1.36
   4   0 -18   15.59    3.11
  -4   0  18   25.93    1.74
  -4   0  17   -0.18    0.65
   4   0 -17   -0.56    1.10
   4   0 -16  580.81   29.19
  -4   0  16  635.08   25.40
  -4   0  15    0.92    0.51
   4   0 -15    1.01    1.34
  -4   0  14   99.66    4.65
   4   0 -14   99.12    7.35
  -4   0  13   -0.23    0.52
   4   0 -13    0.88    1.22
  -4   0  12  235.16    9.84
   4   0 -12  220.55   12.47
   4   0 -11    0.75    0.88
   4   0 -10  174.68    9.79
   4   0  -9    0.18    0.36
   4   0  -9    0.97    0.94
   4   0  -8  243.76   10.00
   4   0  -8  233.60   12.12
   4   0  -8  238.04   10.21
   4   0  -7    0.11    0.40
   4   0  -7    0.45    0.44
   4   0  -7   -0.28    0.90
   4   0  -6  525.32   21.12
   4   0  -6  525.92   21.28
   4   0  -5    0.05    0.41
  -4   0   5    0.47    0.96
   4   0  -5    0.14    0.40
   4   0  -4   60.81    2.99
   4   0  -4   63.30    4.36
  -4   0   4   66.84    4.33
   4   0  -4   65.46    3.11
   4   0  -3    0.70    0.77
  -4   0   3    0.67    0.79
   4   0  -3   -0.06    0.41
  -4   0   2  713.24   29.13
   4   0  -2  660.79   29.04
  -4   0   1    1.37    0.70
   4   0  -1    1.32    0.93
   4   0   0   36.97    2.99
   4   0   1   -0.43    0.85
   4   0   2   43.38    3.32
   4   0   3   -0.23    0.87
   4   0   4   38.53    2.03
   4   0   5    0.06    0.41
   4   0   6   67.59    3.24
  -4   0  -7    0.93    0.79
   4   0   7    0.39    0.46
  -4   0  -8   97.99    5.86
  -4   0  -9    0.26    0.70
  -4   0 -10  124.55    7.23
   4   0  11    0.96    0.49
  -4   0 -11    0.30    0.70
   4   0  12   69.89    3.62
  -4   0 -12   74.78    5.25
   4   0  13    1.05    1.12
   4   0  13   -0.19    0.48
   4   0  14    7.89    1.84
   4   0  14    6.88    0.97
  -4   0 -14   10.91    2.24
   4   0  15   -0.80    1.11
  -4   0 -15   -0.40    1.39
   4   0  15   -0.10    0.50
   4   0  16   -0.42    1.17
  -4   0 -16    2.06    1.41
   4   0  16    0.30    0.53
   4   0  16    0.71    0.57
   4   0  17    0.30    0.54
  -4   0 -17   -1.69    1.53
   4   0  17    0.44    1.22
  -4   0 -18   24.15    3.27
   4   0  18   24.42    1.76
   4   0  19    0.46    0.51
   4   0  20   43.38    2.45
   4   0  21    0.58    0.44
   4   0  22  129.77    5.92
   4   0  23   -0.28    0.45
   4   0  24   30.24    1.68
   4   0  25   -0.14    0.26
  -4  -1  27    4.17    0.49
  -4  -1  26    6.95    0.69
   4  -1 -25   35.16    2.15
  -4  -1  25   36.94    2.01
   4  -1 -24   12.05    1.28
  -4  -1  24   14.23    1.18
   4  -1 -23   12.82    1.34
  -4  -1  23   12.37    1.16
  -4  -1  22    1.31    0.73
   4  -1 -22    1.34    0.73
  -4  -1  21    0.36    0.70
  -4  -1  20   11.10    1.20
   4  -1 -19    6.38    2.22
  -4  -1  19   14.44    1.30
   4  -1 -18  144.81   10.05
  -4  -1  18  142.23    6.48
   4  -1 -17   28.42    3.99
  -4  -1  17   28.16    1.87
   4  -1 -16   14.41    2.83
  -4  -1  16   13.71    1.26
   4  -1 -15   83.29    6.88
  -4  -1  15   90.29    4.30
  -4  -1  14  177.80    7.64
   4  -1 -14  158.52   10.41
  -4  -1  13   20.92    1.47
   4  -1 -13   18.95    2.99
  -4  -1  12   42.33    2.28
   4  -1 -12   35.26    3.92
   4   1 -12   40.77    2.28
   4  -1 -11    3.04    1.12
   4   1 -11    2.95    0.60
   4  -1 -10  196.05   10.46
   4   1 -10  185.25    8.01
   4  -1  -9   84.42    5.86
   4   1  -9   85.12    3.98
   4  -1  -8    7.05    1.60
   4  -1  -8    6.29    0.84
   4   1  -8    6.58    0.78
   4  -1  -7   98.04    6.22
   4  -1  -7  101.25    4.69
   4   1  -7  101.44    4.59
   4  -1  -6   65.15    3.30
   4   1  -6   69.08    3.25
   4  -1  -5    0.48    0.43
   4   1  -5    0.31    0.44
  -4  -1   4  309.68   13.59
   4  -1  -4  289.48   11.99
   4   1  -4  284.71   11.92
   4  -1  -4  290.00   13.62
  -4  -1   3    1.13    0.77
   4  -1  -3    0.58    0.43
   4  -1  -3    0.95    0.83
   4   1  -3    0.60    0.44
   4   1  -2   40.87    2.18
   4  -1  -2   41.08    3.24
  -4  -1   2   44.86    3.32
   4  -1  -1  192.61    9.94
  -4  -1   1  218.55   10.20
   4  -1   0   12.23    1.69
   4  -1   1  148.49    7.76
   4  -1   2  153.89    7.98
   4  -1   3  329.87   15.10
   4  -1   4    2.64    0.55
   4  -1   5   66.71    3.18
   4  -1   6  259.87   10.76
  -4   1  -6  256.03   12.40
   4  -1   7  170.68    7.23
  -4   1  -7  157.64    8.77
  -4  -1  -8  757.88   32.28
  -4   1  -8  791.40   32.97
  -4  -1  -9   69.42    4.46
  -4   1  -9   61.02    4.69
  -4   1 -10   76.98    5.36
  -4   1 -11   42.76    3.93
   4   1  11   43.59    2.58
   4   1  11   47.46    3.84
  -4   1 -12   15.04    2.35
   4   1  12   17.34    2.35
   4   1  12   16.35    1.43
   4  -1  13   75.80    5.65
   4   1  13   76.76    5.44
   4   1  13   71.26    3.79
  -4   1 -13   67.10    5.38
   4   1  14  278.21   12.22
  -4   1 -14  248.62   14.20
   4  -1  14  309.82   14.98
   4   1  14  308.27   14.73
  -4  -1 -14  333.31   15.14
   4   1  14  285.23   12.28
   4   1  15   67.82    5.44
   4  -1  15   67.80    5.59
  -4  -1 -15   76.67    5.85
   4   1  15   71.04    3.66
   4   1  15   63.43    3.61
   4  -1  16   47.75    4.88
   4   1  16   55.54    5.09
  -4  -1 -16   56.26    5.14
   4   1  16   60.25    3.24
   4   1  16   59.24    3.27
   4  -1  17   60.81    5.44
   4   1  17   58.67    5.09
  -4  -1 -17   56.74    5.18
   4   1  17   56.28    3.14
   4   1  17   52.37    3.09
   4   1  18  150.25    7.04
   4   1  18  160.10    7.09
   4   1  19   30.39    2.04
   4   1  19   32.37    2.09
   4   1  20  270.69   11.49
   4   1  20  273.23   11.52
   4   1  21   12.14    1.11
   4   1  22   24.62    1.72
   4  -1  22   26.54    1.69
   4   1  22   21.78    1.46
   4   1  23   10.46    1.01
   4  -1  23    9.60    0.93
   4   1  24    0.28    0.39
   4  -1  24   -0.10    0.32
   4   1  25    1.63    0.35
  -4   2  27    1.56    0.29
  -4  -2  27    1.73    0.31
  -4  -2  26    7.17    0.69
  -4   2  26    6.46    0.64
  -4   2  25    1.01    0.46
  -4  -2  25    1.65    0.46
   4  -2 -25    1.74    0.52
   4   2 -25    2.14    0.54
  -4   2  24    1.18    0.48
  -4  -2  24    1.27    0.53
   4  -2 -24    0.40    0.47
   4   2 -24    1.56    0.60
  -4   2  23   -0.23    0.56
  -4  -2  23   -0.64    0.57
   4  -2 -23    0.69    0.61
   4   2 -23    0.34    0.57
  -4   2  22   30.68    1.94
  -4  -2  22   28.99    1.94
   4  -2 -22   31.23    2.25
   4   2 -22   32.42    2.28
  -4   2  21   54.01    2.85
  -4  -2  21   49.98    2.86
   4  -2 -21   50.97    3.18
   4   2 -21   53.03    3.23
  -4   2  20    4.86    0.85
  -4  -2  20    4.48    0.87
  -4   2  20    3.05    0.69
  -4   2  19   67.62    3.66
  -4   2  19   83.78    3.90
  -4  -2  19   81.72    3.91
   4  -2 -19   63.65    6.37
   4   2 -19   73.66    6.77
  -4   2  18  155.77    6.90
  -4  -2  18  158.33    6.95
  -4   2  18  151.81    9.86
   4  -2 -18  133.82    9.98
   4   2 -18  144.60   10.38
  -4   2  17   54.28    2.88
  -4  -2  17   54.02    2.89
   4  -2 -17   46.36    5.21
  -4   2  16  301.44   12.34
  -4  -2  16  296.58   12.36
   4  -2 -16  264.54   15.73
   4   2 -16  259.74   15.67
   4  -2 -15    1.52    1.48
   4   2 -15    1.02    1.27
  -4   2  15    0.98    0.57
  -4  -2  15    0.75    0.52
   4   2 -15    0.47    0.54
   4  -2 -14   54.22    5.22
   4   2 -14   51.45    5.09
  -4   2  14   58.92    2.99
  -4  -2  14   58.89    3.01
   4   2 -14   56.60    3.08
   4  -2 -13  139.24    9.20
   4   2 -13  135.06    9.07
  -4   2  13  153.79    6.51
  -4  -2  13  146.69    6.51
   4   2 -13  144.34    6.61
   4  -2 -12    2.08    1.22
   4   2 -12    2.86    1.30
  -4  -2  12    3.22    0.63
  -4   2  12    3.00    0.64
   4   2 -12    4.26    0.74
   4  -2 -11   21.21    2.84
   4   2 -11   22.90    2.88
  -4   2  11   18.75    1.36
  -4  -2  11   20.43    1.37
  -4   2  11   18.01    1.33
   4   2 -11   17.34    1.39
   4  -2 -10    2.87    1.27
   4   2 -10    1.04    0.97
   4   2 -10    2.65    0.63
   4  -2  -9  111.42    7.23
   4   2  -9  114.09    7.19
   4  -2  -9  125.59    5.56
   4   2  -9  122.75    5.49
   4   2  -9  114.05    5.39
   4  -2  -8   19.36    2.52
   4   2  -8   17.05    2.36
   4  -2  -8   23.29    1.57
   4   2  -8   22.89    1.54
   4   2  -8   23.33    1.55
   4  -2  -7    3.68    0.65
   4   2  -7    3.22    0.62
   4   2  -7    3.74    0.67
   4  -2  -6  101.77    4.76
   4   2  -6  104.03    4.74
   4   2  -6  105.83    4.75
   4  -2  -5   42.26    2.23
   4   2  -5   39.55    2.18
   4   2  -5   39.39    2.19
   4  -2  -5   37.82    3.27
   4  -2  -4  131.48    5.79
   4   2  -4  128.36    5.77
  -4  -2   4  140.69    7.26
  -4   2   4  146.36    7.26
   4   2  -4  127.40    5.78
   4   2  -4  132.01    7.20
   4  -2  -4  130.76    7.32
   4  -2  -3   67.44    3.28
   4   2  -3   69.07    3.27
  -4  -2   3   72.19    4.56
  -4   2   3   70.79    4.50
   4   2  -3   69.53    3.30
   4   2  -3   57.66    4.27
   4  -2  -3   66.06    4.47
  -4  -2   2   11.49    1.74
  -4   2   2    9.05    1.49
   4   2  -2   10.39    0.97
   4   2  -2   12.59    1.71
   4  -2  -2   11.67    1.64
  -4   2   1   30.41    1.72
  -4  -2   1   30.91    2.79
  -4   2   1   33.47    2.82
   4   2  -1   31.74    1.83
   4  -2  -1   33.97    2.83
   4   2  -1   31.49    2.75
   4   2   0   33.33    2.82
   4  -2   0   32.32    2.77
   4   2   1  185.31    8.99
   4  -2   1  173.91    8.97
   4   2   2   38.79    3.15
   4  -2   2   46.60    3.42
   4  -2   3   50.34    3.53
   4   2   3   45.78    3.43
   4   2   3   40.41    2.14
   4  -2   3   42.92    2.18
   4   2   4  209.18    8.88
   4  -2   4  217.69    8.91
   4   2   5   83.17    3.83
   4  -2   5   84.92    3.85
  -4   2  -5   82.32    5.40
  -4   2  -6   10.77    1.85
  -4   2  -6   11.89    0.85
   4   2   6   10.23    0.90
   4  -2   6   10.34    0.95
   4   2   7  205.28    8.61
   4  -2   7  205.43    8.62
  -4   2  -7  188.86   10.37
  -4   2  -8    1.23    0.90
  -4   2  -9  110.48    6.92
   4   2  10   -0.30    0.52
  -4   2 -10    1.03    0.96
   4   2  10   -0.10    0.52
   4   2  11   63.28    4.53
  -4   2 -11   56.10    4.83
   4   2  11   64.74    3.37
   4   2  11   59.06    3.32
   4   2  12    4.90    0.87
   4   2  12    3.50    0.78
   4   2  12    4.65    1.29
  -4   2 -12    3.84    1.48
   4   2  12    4.03    0.83
   4   2  13  163.28    8.94
  -4   2 -13  152.22    9.39
   4   2  13  151.55    7.16
   4   2  13  163.60    7.27
   4   2  13  155.29    7.22
  -4  -2 -14   16.84    2.68
  -4   2 -14   14.97    2.53
   4  -2  14   15.16    2.53
   4   2  14   18.79    2.52
   4   2  14   16.73    1.50
  -4   2 -14   15.48    2.58
   4   2  14   14.33    1.44
  -4   2 -15    0.37    1.14
  -4  -2 -15   -0.40    1.41
   4   2  15    0.37    0.91
   4  -2  15    1.29    1.26
   4   2  15    0.93    0.61
  -4   2 -15    1.72    1.36
   4   2  15    0.71    0.59
  -4  -2 -16    9.98    2.26
  -4   2 -16    9.29    2.05
   4   2  16   11.05    2.15
   4  -2  16    8.96    2.16
   4   2  16   10.33    1.19
  -4   2 -16    7.81    1.91
   4   2  16    7.95    1.13
   4  -2  17   19.23    2.99
   4   2  17   18.09    2.66
   4   2  17   18.30    1.59
   4   2  17   17.25    1.58
  -4  -2 -17   16.09    2.99
  -4   2 -17   16.98    2.87
   4   2  18   21.55    1.69
   4   2  18   21.34    1.72
   4   2  19    2.94    0.74
   4   2  19    3.74    0.77
   4   2  20   31.66    2.00
   4   2  20   29.33    1.98
   4   2  21    8.80    0.95
   4   2  21    8.87    1.13
   4   2  21    9.81    1.00
   4   2  22    0.52    0.43
   4   2  22    0.62    0.60
   4   2  22    0.70    0.46
   4  -2  22    0.14    0.45
   4   2  23   85.39    3.91
   4  -2  23   78.65    3.71
   4   2  24   13.53    1.02
   4  -2  24   12.44    0.83
   4   2  25    7.97    0.64
   4   2  25    7.85    0.64
  -4   3  27   -0.03    0.23
  -4  -3  26    7.08    0.62
  -4   3  25   35.68    1.87
  -4  -3  25   34.58    1.87
  -4  -3  24   24.88    1.52
  -4   3  24   22.73    1.44
   4  -3 -24   20.71    1.59
   4   3 -24   22.75    1.62
  -4  -3  23   46.16    2.46
  -4   3  23   44.64    2.42
   4  -3 -23   44.89    2.68
   4   3 -23   44.35    2.65
  -4   3  22   12.54    1.08
  -4   3  22   15.02    1.21
  -4  -3  22   16.32    1.26
   4  -3 -22   13.26    1.33
   4   3 -22   11.27    1.30
  -4   3  21    9.22    1.02
  -4  -3  21    8.23    1.01
  -4   3  21    9.67    1.00
   4  -3 -21    7.93    1.16
   4   3 -21    7.83    1.20
  -4   3  20    0.60    0.52
  -4  -3  20    1.25    0.61
  -4   3  20    0.76    0.59
   4  -3 -20    0.83    0.65
   4   3 -20    1.00    0.76
  -4   3  19    5.39    0.89
  -4  -3  19    6.00    0.91
  -4   3  19    6.11    2.16
   4  -3 -19    7.10    2.05
   4   3 -19    3.42    1.68
  -4   3  19    5.16    0.85
  -4   3  18  119.03    8.14
   4  -3 -18   91.59    7.92
   4   3 -18   99.68    8.31
  -4   3  18  111.55    5.16
  -4  -3  18  113.30    5.21
   4   3 -17   63.15    3.76
  -4   3  17   76.09    6.35
   4  -3 -17   78.23    6.73
   4   3 -17   71.44    6.56
  -4   3  17   72.29    3.75
  -4  -3  17   84.54    3.84
  -4   3  17   82.24    3.82
   4   3 -16   37.01    2.46
  -4   3  16   45.14    4.64
   4   3 -16   45.02    4.96
   4  -3 -16   32.97    4.24
  -4   3  16   42.69    2.46
  -4   3  16   42.06    2.40
  -4  -3  16   45.91    2.48
   4   3 -15  118.07    5.79
  -4   3  15  129.13    8.44
   4  -3 -15  112.73    8.37
   4   3 -15  109.04    8.33
   4   3 -15  126.01    5.51
  -4   3  15  120.12    5.68
  -4   3  15  128.14    5.64
  -4  -3  15  128.42    5.66
   4   3 -14  123.27    5.92
   4  -3 -14  126.30    8.60
   4   3 -14  118.92    8.47
  -4   3  14  126.64    5.80
  -4   3  14  125.37    5.71
  -4  -3  14  133.20    5.76
   4   3 -13   52.19    2.95
   4  -3 -13   47.34    4.75
   4   3 -13   47.86    4.73
   4   3 -13   54.61    2.62
  -4   3  13   49.74    2.80
  -4   3  13   52.88    2.74
  -4  -3  13   52.77    2.76
  -4  -3  12   40.48    2.23
  -4   3  12   37.76    2.19
   4   3 -12   40.73    2.42
   4  -3 -12   41.86    4.24
   4   3 -12   32.99    3.79
  -4   3  12   39.72    2.30
   4   3 -12   42.17    2.13
  -4   3  12   41.51    2.32
   4  -3 -11   56.28    4.85
   4   3 -11   57.75    4.87
   4   3 -11   56.50    3.10
  -4   3  11   56.23    2.92
  -4  -3  11   56.17    2.85
  -4   3  11   55.34    2.82
   4   3 -11   57.78    3.06
  -4   3  10   13.20    1.16
   4   3 -10   14.60    1.26
   4  -3 -10   17.12    2.47
   4   3 -10   19.61    2.55
   4  -3 -10   15.67    1.30
   4   3 -10   13.57    1.21
   4   3  -9  252.79   11.03
   4  -3  -9  253.35   13.15
   4   3  -9  251.80   13.03
   4  -3  -9  277.17   11.16
   4   3  -9  258.64   11.03
   4   3  -8    0.33    0.49
   4  -3  -8    0.08    0.47
   4   3  -8    0.48    0.46
   4   3  -7  259.00   10.66
   4  -3  -7  245.21   10.61
   4   3  -7  250.66   10.58
   4   3  -6    9.66    0.97
   4  -3  -6    8.46    0.92
   4   3  -6    8.11    0.86
   4   3  -5   19.62    1.42
   4  -3  -5   19.78    2.35
   4   3  -5   18.22    2.22
   4  -3  -5   21.86    1.41
   4   3  -5   19.96    1.34
   4   3  -4    0.24    0.88
   4  -3  -4   -0.25    0.88
   4   3  -4    0.29    0.53
  -4  -3   4    0.46    0.86
  -4   3   4    0.45    0.79
   4  -3  -4    1.63    0.47
   4   3  -4    0.13    0.37
   4   3  -3   22.18    1.52
   4   3  -3   19.23    2.21
   4  -3  -3   26.75    2.55
  -4  -3   3   28.75    2.60
  -4   3   3   22.54    2.27
   4   3  -2 1460.78   59.56
   4   3  -2 1476.84   61.07
   4  -3  -2 1510.31   61.17
  -4  -3   2 1567.05   61.21
  -4   3   2 1532.80   61.11
  -4   3   2 1557.53   60.31
   4   3  -1 1058.53   41.56
   4  -3  -1 1041.30   43.10
   4   3  -1 1088.96   43.09
  -4  -3   1 1097.50   43.21
  -4   3   1 1064.37   43.10
  -4   3   1 1061.49   41.89
  -4   3   1  993.57   41.44
   4   3   0  569.50   22.88
   4   3   0  548.45   24.19
   4  -3   0  602.67   24.44
  -4  -3   0  591.98   24.50
  -4   3   0  573.75   24.42
  -4   3   0  546.05   23.04
   4   3   1   30.34    2.72
   4  -3   1   34.85    2.85
   4   3   2  622.50   26.30
   4  -3   2  611.86   26.34
   4  -3   3   28.51    1.58
   4   3   3   26.95    1.55
   4   3   4   85.68    3.90
   4  -3   4   86.58    3.91
  -4   3  -5   18.47    2.37
   4   3   5   20.46    1.29
   4  -3   5   20.55    1.32
  -4   3  -6    8.87    1.76
  -4   3  -6   10.93    0.85
   4   3   6    8.08    0.80
   4  -3   6    7.72    0.83
   4   3   7  184.44    8.20
   4  -3   7  192.82    8.23
  -4   3  -7  178.05   10.19
  -4   3  -7  206.89    8.17
   4   3   8   28.08    2.43
  -4   3  -8   32.10    3.28
  -4   3  -8   26.82    1.60
   4   3   9   12.21    1.66
  -4   3  -9   17.13    2.51
   4   3   9   16.59    1.41
   4   3   9   14.98    1.37
   4   3  10   95.90    5.91
  -4   3 -10  101.85    6.98
   4   3  10  108.55    5.03
   4   3  10  109.16    5.10
   4   3  10   97.83    5.02
   4   3  11   28.68    1.98
   4   3  11   26.25    2.66
  -4   3 -11   25.48    3.14
   4   3  11   26.94    1.98
   4   3  11   25.66    1.95
   4   3  12    3.54    0.81
   4   3  12    3.83    0.81
   4   3  12    3.56    1.14
  -4   3 -12    1.68    1.29
   4   3  12    3.40    0.82
   4   3  13   43.99    2.84
  -4   3 -13   38.99    4.27
   4   3  13   48.72    4.02
  -4  -3 -13   56.43    4.73
  -4   3 -13   52.80    4.34
   4   3  13   45.29    2.87
   4   3  13   53.47    2.98
  -4  -3 -14    0.76    1.29
  -4   3 -14   -0.34    1.17
   4   3  14    1.35    0.72
   4   3  14    0.12    0.65
   4   3  14    0.64    0.89
  -4   3 -14    0.91    1.06
   4   3  14    0.62    0.65
  -4   3 -15    8.25    1.98
  -4  -3 -15    9.10    2.15
   4   3  15    8.69    1.20
   4   3  15    8.54    1.17
  -4   3 -15    9.76    2.16
   4   3  15    8.77    1.21
  -4  -3 -16   17.93    2.92
  -4   3 -16   15.87    2.65
   4   3  16   18.07    1.63
   4  -3  16   27.55    3.51
  -4   3 -16   25.32    3.36
   4   3  16   18.31    1.67
   4   3  17   70.98    3.71
   4  -3  17   67.46    5.92
   4   3  17   66.87    3.69
  -4  -3 -17   76.27    5.86
  -4   3 -17   60.44    5.28
   4   3  18    0.12    0.68
   4   3  18    1.58    0.69
   4   3  19   50.47    3.01
   4   3  19   47.48    2.85
   4   3  19   50.43    2.86
   4   3  20   38.40    2.46
   4   3  20   35.71    2.26
   4   3  20   37.32    2.26
   4   3  21   10.56    1.18
   4   3  21    9.99    1.03
   4   3  21    9.00    0.98
   4  -3  22    7.43    0.77
   4   3  22    8.32    0.96
   4   3  22    9.18    0.89
   4   3  23   12.04    0.90
   4   3  23   11.48    1.02
   4   3  24   12.16    0.91
   4   3  24   10.06    0.86
   4   3  25    5.72    0.50
   4   3  25    4.28    0.44
  -4  -4  25    2.04    0.40
  -4   4  24   51.42    2.54
   4  -4 -24   57.26    2.87
  -4  -4  24   57.98    2.71
   4  -4 -23    1.19    0.55
   4   4 -23    0.45    0.48
  -4   4  23   -0.06    0.44
  -4   4  23    0.45    0.45
  -4  -4  23    0.20    0.42
  -4   4  22  111.60    5.00
   4  -4 -22  107.77    5.28
   4   4 -22  107.35    5.29
  -4   4  22  109.63    4.98
  -4  -4  22  111.51    5.03
   4  -4 -21   -0.12    0.58
   4   4 -21    0.12    0.62
  -4   4  21    0.16    0.56
  -4   4  21   -0.08    0.53
  -4  -4  21   -0.40    0.67
  -4   4  20   42.15    2.34
   4  -4 -20   36.37    2.51
   4   4 -20   34.45    2.53
  -4   4  20   39.42    2.24
  -4  -4  20   38.36    2.26
  -4   4  19  130.78    5.78
   4   4 -19  113.71    5.75
   4  -4 -19  119.56    6.03
   4   4 -19  123.05    6.14
  -4   4  19  127.87    5.66
  -4  -4  19  126.26    5.70
   4   4 -18   66.79    3.81
  -4   4  18   73.45    6.24
   4  -4 -18   75.24    6.48
   4   4 -18   68.34    6.41
   4  -4 -18   75.75    4.06
   4   4 -18   74.78    4.11
   4   4 -18   67.12    3.77
  -4   4  18   68.89    3.68
  -4   4  18   73.13    3.61
  -4  -4  18   79.81    3.71
   4   4 -17   -0.12    0.62
   4   4 -17   -0.56    1.20
  -4   4  17    2.35    1.49
   4  -4 -17    0.14    0.70
   4   4 -17    0.44    0.78
   4  -4 -17    0.52    1.02
  -4   4  17    0.59    0.64
  -4  -4  17    0.67    0.57
  -4   4  17   -0.16    0.53
   4   4 -16   -0.58    0.71
  -4   4  16   -0.93    1.63
   4   4 -16    1.56    0.66
   4  -4 -16   -0.51    1.67
   4   4 -16   -2.17    1.97
   4   4 -16    0.51    0.55
  -4   4  16    0.10    0.58
  -4   4  16    0.88    0.53
  -4  -4  16    2.39    0.62
   4   4 -15    6.77    1.02
  -4   4  15    8.10    2.15
   4   4 -15    7.05    1.08
   4  -4 -15    6.86    2.04
   4   4 -15    6.20    2.00
   4   4 -15    6.97    0.88
  -4   4  15    6.72    0.98
  -4   4  15    6.89    0.87
  -4  -4  15    6.78    0.91
   4   4 -14    1.71    0.74
   4   4 -14    2.43    1.35
  -4   4  14    1.30    1.49
   4  -4 -14    1.48    0.65
   4   4 -14    2.17    0.76
   4  -4 -14    1.40    1.31
  -4   4  14    1.84    0.68
   4   4 -14    1.76    0.63
  -4   4  14    1.64    0.54
  -4  -4  14    0.93    0.54
  -4   4  13    1.73    0.57
  -4  -4  13    2.38    0.64
   4   4 -13    2.66    0.74
   4  -4 -13    1.33    1.04
   4   4 -13    1.81    1.26
  -4   4  13    2.50    1.56
   4  -4 -13    3.98    0.84
   4   4 -13    2.38    0.72
   4   4 -13    1.92    0.58
  -4   4  13    3.94    0.79
  -4   4  12    8.37    0.89
  -4  -4  12    8.98    0.92
   4  -4 -12    5.84    1.68
   4   4 -12    9.59    2.07
  -4   4  12    5.98    1.82
   4   4 -12    8.27    1.01
   4  -4 -12    9.93    1.09
   4   4 -12    8.24    1.09
   4   4 -12    9.33    0.88
  -4   4  12    7.48    0.96
  -4   4  11   60.38    4.87
   4  -4 -11   42.25    4.24
   4   4 -11   48.74    4.43
   4  -4 -11   49.00    2.81
   4   4 -11   45.52    2.74
   4   4 -11   46.47    2.77
  -4   4  11   48.95    2.73
   4   4 -11   50.64    2.50
  -4   4  11   48.98    2.52
  -4  -4  11   48.52    2.52
   4   4 -10  100.95    4.50
   4   4 -10   93.73    4.81
  -4   4  10  106.45    6.91
   4  -4 -10  110.75    6.94
   4  -4 -10  101.22    4.85
   4   4 -10  101.46    4.83
   4   4  -9   43.58    2.52
   4  -4  -9   43.42    2.48
   4   4  -9   41.31    2.42
  -4   4   9   42.68    3.94
   4   4  -8  101.68    4.92
  -4   4   8  115.83    6.83
   4  -4  -8  107.76    4.89
   4   4  -8   99.36    4.79
   4   4  -7   88.90    4.35
  -4   4   7   92.08    5.93
   4  -4  -7   92.92    4.29
   4   4  -7   88.01    4.22
   4   4  -6    1.87    0.97
   4  -4  -6   -0.28    0.82
   4   4  -6    0.76    0.53
  -4   4   6    1.06    1.24
   4  -4  -6    0.83    0.44
   4   4  -6    1.00    0.44
   4   4  -5    4.81    1.26
   4   4  -5    4.91    0.77
   4  -4  -5    5.78    1.34
  -4   4   5    4.01    1.28
   4   4  -5    4.08    0.59
   4  -4  -5    5.55    0.71
   4   4  -4   13.23    1.85
   4  -4  -4   17.16    2.08
   4   4  -4   17.17    1.30
  -4   4   4   16.73    1.97
   4   4  -3   -0.23    0.67
   4  -4  -3   -0.24    0.72
   4   4  -3    0.08    0.53
  -4  -4   3    1.56    0.83
  -4   4   3    1.97    0.84
  -4   4   3   -0.17    0.77
   4   4  -2  273.14   11.70
   4  -4  -2  277.59   13.05
   4   4  -2  275.42   12.98
  -4   4   2  273.75   12.96
  -4  -4   2  294.22   13.12
  -4   4   2  290.02   12.32
   4   4  -1  474.07   20.32
   4  -4  -1  482.37   20.42
  -4  -4   1  487.28   20.45
  -4   4   1  484.80   20.44
  -4   4   1  443.68   18.99
   4   4   0    2.33    0.79
   4  -4   0    2.16    0.74
  -4  -4   0    2.26    0.77
  -4   4   0    1.56    0.68
  -4   4   0   -0.11    0.50
   4   4   1  104.66    4.83
   4   4   1  110.41    6.01
   4  -4   1  112.08    6.05
  -4   4  -1   97.18    5.20
  -4  -4  -1  103.07    6.04
  -4   4  -1  110.99    6.17
  -4   4  -2   54.22    3.26
   4   4   2   47.15    2.43
   4  -4   2   52.35    2.47
   4   4   3  191.56    8.14
   4  -4   3  198.70    8.17
   4   4   4  690.59   27.62
   4  -4   4  694.03   27.64
   4  -4   5    9.43    0.85
   4   4   5    9.95    0.85
  -4   4  -6  113.06    4.94
   4   4   6  108.14    4.90
  -4   4  -6  100.71    6.88
   4  -4   6  113.18    4.94
  -4   4  -7   54.10    4.51
  -4   4  -7   55.37    2.67
   4   4   7   47.77    2.84
   4   4   7   51.59    2.91
   4   4   7   50.93    2.90
  -4   4  -8   72.07    5.57
   4   4   8   70.72    3.89
   4   4   8   76.46    4.00
   4   4   8   73.50    3.94
  -4   4  -8   85.66    3.69
   4   4   9   12.77    1.25
  -4   4  -9   12.99    1.07
  -4   4  -9    8.60    1.98
   4   4   9   11.18    1.26
   4   4   9   13.25    1.39
  -4   4 -10   31.72    3.78
   4   4  10   37.12    2.43
  -4   4 -10   42.03    2.17
   4   4  10   40.44    2.50
   4   4  10   37.82    2.55
   4   4  10   37.23    2.48
   4   4  11    7.89    1.08
   4   4  11    7.65    1.09
  -4   4 -11   10.84    2.21
   4   4  11    7.65    1.13
   4   4  11    7.05    1.14
  -4   4 -12   92.22    7.24
   4   4  12  109.15    5.29
  -4  -4 -12  119.92    7.08
  -4   4 -12  113.78    6.69
   4   4  12  105.74    5.24
   4   4  12  100.28    5.36
   4   4  12   99.82    5.23
  -4  -4 -13    1.75    1.38
  -4   4 -13    0.94    1.11
   4   4  13    1.55    0.74
   4   4  13    0.75    0.62
  -4   4 -13    0.95    1.25
   4   4  13    1.03    0.82
   4   4  13    1.16    0.71
   4   4  14   44.97    2.91
  -4   4 -14   38.04    4.47
   4  -4  14   58.15    5.07
  -4  -4 -14   41.39    4.16
  -4   4 -14   43.96    4.04
   4   4  14   51.79    3.00
   4   4  14   46.34    3.08
   4   4  14   47.59    2.94
   4   4  15   62.10    3.44
  -4   4 -15   47.18    5.04
   4  -4  15   56.70    5.24
  -4  -4 -15   55.59    4.90
  -4   4 -15   51.45    4.52
   4   4  15   56.56    3.31
   4   4  15   53.81    3.44
   4   4  15   59.62    3.38
  -4  -4 -16    4.27    1.55
  -4   4 -16    6.59    1.83
   4   4  16    5.90    1.06
   4   4  16    8.20    1.20
   4  -4  16    8.37    2.14
  -4   4 -16    8.46    2.25
   4   4  16    5.94    1.11
   4   4  16    7.79    1.24
   4   4  17    3.25    0.87
   4   4  17    4.80    1.12
   4   4  17    2.21    0.83
   4   4  18  246.12   10.93
   4   4  18  238.85   10.77
   4   4  18  254.25   10.80
   4   4  19   13.98    1.46
   4   4  19   10.97    1.28
   4   4  19   11.44    1.23
   4   4  20  105.31    5.20
   4   4  20  102.45    5.07
   4   4  20  112.84    5.10
   4   4  21   12.45    1.21
   4   4  21   11.37    1.11
   4   4  22   14.95    1.21
   4   4  22   18.23    1.35
   4   4  22   16.60    1.24
   4   4  23    0.56    0.44
   4   4  23    0.90    0.38
   4   4  23    0.44    0.42
   4   4  24   -0.20    0.30
   4   4  24    0.05    0.34
  -4   5  26    7.15    0.56
  -4   5  25   17.43    0.98
  -4  -5  24    2.75    0.45
  -4   5  24    2.49    0.44
   4  -5 -23   11.39    1.01
  -4  -5  23   11.88    0.93
  -4   5  23   11.35    0.97
   4  -5 -22   13.20    1.22
  -4  -5  22   15.48    1.14
  -4   5  22   15.95    1.20
   4  -5 -21    6.70    0.94
  -4  -5  21    8.34    0.88
  -4   5  21    8.40    0.97
   4   5 -20    2.33    0.69
   4  -5 -20    2.87    0.74
   4   5 -20    1.57    0.70
  -4   5  20    3.20    0.66
  -4  -5  20    2.34    0.66
  -4   5  20    2.90    0.76
   4   5 -19   54.82    3.15
   4  -5 -19   51.87    3.16
   4   5 -19   59.22    3.37
  -4   5  19   54.80    2.88
  -4  -5  19   56.15    2.93
  -4   5  19   60.63    3.11
   4   5 -18   90.07    4.85
   4   5 -18   93.81    4.88
   4   5 -18  102.84    5.11
   4  -5 -18   92.91    4.90
  -4   5  18   99.58    4.79
   4   5 -18  102.43    4.52
  -4   5  18   98.54    4.57
  -4  -5  18  100.11    4.62
  -4   5  17    7.14    2.07
   4  -5 -17   10.06    2.21
   4  -5 -17    5.86    1.03
   4   5 -17    6.71    1.10
   4   5 -17   11.30    2.52
   4   5 -17    5.56    1.04
  -4   5  17    8.05    1.10
   4   5 -17    7.99    0.94
  -4   5  17    6.21    0.85
  -4  -5  17    8.01    0.97
   4   5 -17    7.07    1.09
   4   5 -16   66.19    3.81
  -4   5  16   71.00    3.66
  -4   5  16   75.34    6.25
   4  -5 -16   77.13    6.28
   4   5 -16   54.52    5.66
   4  -5 -16   76.03    3.95
   4   5 -16   69.34    3.95
   4   5 -16   69.27    3.86
   4   5 -16   72.99    3.53
  -4   5  16   68.61    3.74
  -4   5  16   71.93    3.49
  -4  -5  16   73.62    3.53
   4   5 -15    8.12    1.14
  -4   5  15    8.04    1.07
   4  -5 -15    6.05    1.77
  -4   5  15    7.93    2.16
   4   5 -15    7.61    1.12
   4   5 -15    8.66    2.13
   4  -5 -15   11.36    1.23
   4   5 -15    8.95    1.19
  -4   5  15    9.80    1.14
   4   5 -15    9.20    1.04
  -4   5  15    8.80    0.96
  -4  -5  15    9.78    0.99
   4   5 -14  153.17    7.55
  -4   5  14  165.46    7.45
  -4   5  14  179.41   10.48
   4  -5 -14  166.73   10.21
   4   5 -14  165.20   10.42
   4  -5 -14  171.04    7.68
   4   5 -14  167.77    7.75
   4   5 -14  157.53    7.68
   4   5 -14  173.42    7.35
  -4   5  14  164.97    7.56
  -4   5  14  170.21    7.24
  -4  -5  14  173.44    7.28
   4   5 -13   16.18    1.49
  -4   5  13   15.01    1.40
   4   5 -13   16.47    1.51
  -4   5  13   19.39    3.06
   4  -5 -13   15.89    2.57
   4  -5 -13   15.51    1.45
   4   5 -13   18.36    1.61
  -4   5  13   16.99    1.47
   4   5 -13   18.90    1.39
   4   5 -13   19.09    1.35
  -4   5  13   16.77    1.27
  -4  -5  13   16.63    1.28
  -4   5  12   39.77    2.54
  -4   5  12   36.36    2.39
   4  -5 -12   42.27    2.55
   4   5 -12   46.89    2.64
  -4   5  12   46.69    4.58
   4   5 -12   38.53    2.59
  -4   5  12   44.11    2.55
   4   5 -12   42.26    2.28
  -4  -5  12   44.55    2.31
  -4   5  12   43.51    2.27
   4   5 -12   40.17    2.50
   4   5 -11    2.40    0.61
  -4  -5  11    1.91    0.53
  -4   5  11    0.95    0.44
  -4   5  11    2.12    0.68
  -4   5  11    1.51    0.76
  -4   5  11    1.22    1.24
   4  -5 -11    1.73    0.64
   4   5 -11    1.22    0.61
   4   5 -11    1.35    0.70
   4   5 -11    1.91    0.57
  -4   5  11    1.85    0.61
  -4  -5  10  105.92    4.80
  -4   5  10  108.77    4.79
  -4   5  10  100.59    5.07
   4  -5 -10  112.49    5.13
   4   5 -10  106.11    5.07
  -4   5  10  103.92    7.19
   4   5 -10  109.03    5.23
   4   5 -10  109.28    4.83
  -4   5  10  106.78    4.96
  -4   5   9   73.99    3.69
  -4   5   9   71.32    5.49
   4  -5  -9   70.00    3.62
   4   5  -9   70.02    3.58
   4   5  -9   73.19    3.41
  -4   5   9   71.13    3.53
   4   5  -9   72.48    3.77
  -4   5   8  169.36    9.44
   4  -5  -8  174.24    7.36
   4   5  -8  162.87    7.28
   4   5  -8  159.80    7.09
  -4   5   8  167.03    7.24
   4   5  -8  162.01    9.06
   4  -5  -8  178.35    9.34
   4   5  -8  170.41    7.51
   4   5  -7   30.96    3.08
   4  -5  -7   37.00    3.34
   4   5  -7   38.89    2.27
  -4   5   7   32.64    3.31
   4  -5  -7   37.56    2.09
   4   5  -7   32.62    2.00
   4   5  -6   34.11    2.13
   4   5  -6   35.29    3.14
   4  -5  -6   31.66    3.06
  -4   5   6   39.86    3.48
   4  -5  -6   33.08    1.98
   4   5  -6   35.00    1.98
   4   5  -5   34.34    3.13
   4  -5  -5   42.37    3.48
   4   5  -5   41.63    2.38
  -4   5   5   41.66    3.39
   4   5  -4  182.46    7.93
   4   5  -4  170.55    9.05
   4  -5  -4  174.03    9.17
  -4   5   4  191.77    9.12
   4  -5  -3  173.89    8.87
   4   5  -3  169.70    8.78
  -4   5   3  177.41    8.50
   4   5  -2 1372.35   58.21
   4  -5  -2 1403.59   58.30
  -4  -5   2 1514.68   58.44
  -4   5   2 1462.21   58.33
   4   5  -1   11.25    1.54
   4  -5  -1    9.54    1.43
  -4  -5   1   13.19    1.67
  -4   5   1   12.42    1.60
   4   5   0 1482.32   56.72
   4   5   0 1455.27   57.96
   4  -5   0 1459.66   57.99
  -4   5   0 1335.72   57.07
  -4   5   0 1403.19   58.00
  -4  -5   0 1426.60   58.04
   4   5   1  578.98   22.00
  -4   5  -1  555.35   22.63
  -4  -5  -1  548.53   23.35
  -4   5  -1  542.47   23.29
   4   5   1  519.71   21.59
   4  -5   1  532.51   21.61
  -4   5  -2  432.15   18.17
  -4  -5  -2  422.16   18.76
  -4   5  -2  409.31   18.64
   4   5   2  422.47   16.97
   4  -5   2  418.47   16.97
   4   5   3  277.16   11.20
   4  -5   3  267.10   11.19
  -4   5  -3  280.55   12.52
   4   5   4   44.11    2.18
   4  -5   4   41.60    2.17
  -4   5  -4   42.19    3.24
   4   5   5    1.85    0.45
   4  -5   5    2.21    0.50
  -4   5  -5    1.80    1.10
  -4   5  -5    1.41    0.80
  -4   5  -5    1.62    0.55
  -4   5  -6   10.46    1.75
  -4   5  -6   10.44    2.02
   4   5   6   10.91    1.15
   4   5   6   12.38    1.23
  -4   5  -6   13.08    1.08
   4   5   6   11.04    1.15
  -4   5  -7   10.78    1.87
  -4   5  -7   13.40    1.13
   4   5   7   11.14    1.23
  -4   5  -7   11.28    2.17
  -4   5  -8    9.24    0.95
  -4   5  -8    9.37    2.06
   4   5   8    7.31    1.05
   4   5   9   10.71    1.21
  -4   5  -9   11.97    2.36
   4   5   9   11.77    1.31
   4   5   9    9.72    1.25
  -4   5  -9   10.14    1.00
   4   5  10   23.15    1.91
  -4   5 -10   27.76    1.67
  -4   5 -10   23.30    3.30
   4   5  10   23.05    1.91
   4   5  10   22.20    1.96
   4   5  10   24.70    1.89
  -4  -5 -11   -0.30    0.95
  -4   5 -11    0.54    1.07
   4   5  11    0.12    0.60
   4   5  11    0.64    0.69
  -4   5 -11   -0.47    1.24
   4   5  11   -0.39    0.68
   4   5  11    0.14    0.74
  -4  -5 -12    4.09    1.52
  -4   5 -12    3.72    1.27
   4   5  12    3.45    0.87
   4   5  12    2.95    0.89
  -4   5 -12    3.42    1.56
   4   5  12    3.10    0.87
   4   5  12    4.64    1.05
  -4   5 -13   38.41    4.50
  -4  -5 -13   48.16    4.20
  -4   5 -13   40.79    3.84
   4   5  13   49.88    3.03
   4   5  13   47.73    2.91
   4   5  13   42.22    3.00
   4   5  13   46.57    2.94
  -4  -5 -14   26.83    3.06
  -4   5 -14   21.55    2.68
  -4   5 -14   24.42    3.55
   4   5  14   22.06    1.95
   4  -5  14   28.18    3.56
  -4   5 -14   17.07    3.05
   4   5  14   26.10    2.01
   4   5  14   21.93    2.03
   4   5  14   22.41    1.95
  -4   5 -15   86.13    7.33
   4  -5  15  116.66    7.79
   4   5  15   94.85    5.03
  -4   5 -15   89.04    7.38
  -4  -5 -15   99.20    6.66
  -4   5 -15   86.76    6.23
   4   5  15   97.78    5.21
   4   5  15  104.37    5.09
   4   5  15   98.95    5.08
  -4   5 -16    1.00    1.25
   4   5  16    1.18    0.70
   4  -5  16    0.47    1.23
  -4   5 -16   -0.52    1.12
   4   5  16    0.25    0.71
   4   5  16   -0.53    0.77
   4   5  16    1.03    0.87
   4   5  17   64.91    3.69
   4   5  17   67.78    3.74
   4   5  18   22.55    1.82
   4   5  19   61.09    3.34
   4   5  20  115.46    5.49
   4   5  20  120.72    5.50
   4   5  21   68.16    3.43
   4   5  21   69.49    3.42
   4   5  22    7.31    0.78
   4   5  22    6.34    0.75
  -4   5 -22    6.11    0.66
   4   5  23    4.61    0.55
   4   5  23    5.03    0.57
  -4   6  25    4.62    0.48
  -4   6  24    0.73    0.34
  -4   6  23   11.20    0.93
  -4   6  22    4.96    0.78
  -4  -6  22    4.72    0.57
   4   6 -21   73.38    3.71
  -4   6  21   81.13    3.74
  -4  -6  21   73.35    3.49
   4   6 -20    7.08    0.97
  -4  -6  20    5.19    0.70
  -4   6  20    8.15    1.03
  -4   6  19    0.65    0.66
   4   6 -19    0.22    0.64
  -4  -6  19   -0.14    0.50
  -4   6  19    2.08    0.75
   4  -6 -19   -0.10    0.55
   4   6 -18    4.51    0.98
  -4  -6  18    5.93    0.78
  -4   6  18    6.53    1.02
   4  -6 -18    5.01    0.86
   4  -6 -17  133.13    6.26
   4   6 -17  127.74    6.37
  -4   6  17  127.34    8.94
   4   6 -17  120.94    6.29
   4   6 -17  137.14    6.48
   4   6 -17  137.14    6.01
  -4   6  17  144.83    6.34
  -4   6  17  132.75    5.90
  -4  -6  17  137.72    5.96
   4  -6 -16   29.97    2.03
   4   6 -16   27.66    2.08
  -4   6  16   28.64    1.99
   4   6 -16   25.48    2.08
   4   6 -16   27.41    2.16
   4   6 -16   25.47    1.82
  -4   6  16   32.08    2.12
  -4   6  16   30.44    1.75
  -4  -6  16   29.70    1.76
   4  -6 -15   24.73    1.82
   4   6 -15   21.44    1.83
  -4   6  15   21.72    3.36
  -4   6  15   23.89    1.81
   4   6 -15   19.66    1.80
   4   6 -15   23.64    1.97
   4   6 -15   27.08    1.72
  -4   6  15   24.95    1.88
  -4   6  15   22.31    1.48
  -4  -6  15   23.09    1.53
  -4   6  14    6.22    2.04
   4  -6 -14    6.07    0.89
   4   6 -14    6.72    0.99
  -4   6  14    6.94    1.06
  -4   6  14    7.13    0.80
  -4  -6  14    6.81    0.79
   4   6 -14    5.47    0.99
   4   6 -14    6.56    1.17
   4   6 -14    6.75    0.95
  -4   6  14    7.25    1.08
   4   6 -13   90.61    4.73
  -4   6  13   93.00    4.68
   4  -6 -13  101.58    4.73
   4   6 -13   93.86    4.73
  -4   6  13   99.79    7.34
   4   6 -13   96.93    4.94
  -4   6  13   92.67    4.73
   4   6 -13   99.87    4.56
  -4   6  13   91.05    4.29
   4   6 -12   58.30    3.20
  -4   6  12   56.48    3.26
  -4   6  12   54.25    3.13
   4  -6 -12   55.26    3.08
   4   6 -12   56.12    3.12
  -4   6  12   61.06    5.42
   4   6 -12   56.21    3.33
   4   6 -12   58.80    3.03
  -4   6  12   59.13    3.20
   4   6 -12   58.61    2.93
  -4   6  12   52.75    2.75
   4   6 -11   76.48    3.97
  -4   6  11   69.86    3.89
  -4   6  11   76.48    4.04
   4  -6 -11   76.23    3.89
   4   6 -11   83.65    3.97
  -4   6  11   72.45    6.09
   4   6 -11   76.07    4.12
   4   6 -11   81.76    3.86
   4   6 -11   81.18    3.75
  -4   6  11   78.43    3.85
  -4   6  11   74.80    3.58
   4   6 -10    9.82    1.11
  -4   6  10   12.27    1.32
   4  -6 -10   10.93    1.07
   4   6 -10   11.05    1.08
  -4   6  10   14.24    2.60
   4   6 -10    8.88    1.76
   4  -6 -10   13.43    2.10
   4   6 -10   14.51    1.38
   4   6 -10   11.58    1.06
  -4   6  10   12.61    1.15
   4   6  -9   96.71    4.85
  -4   6   9  115.99    7.38
   4  -6  -9  110.21    4.88
   4   6  -9   97.30    4.78
  -4   6   9   97.71    4.96
   4   6  -9   95.92    6.40
   4  -6  -9  104.51    6.58
   4   6  -9  103.35    5.11
   4   6  -9  106.88    4.71
  -4   6   9  107.52    4.83
   4   6  -8   24.56    1.75
   4   6  -8   25.81    1.68
  -4   6   8   23.12    3.09
   4   6  -8   31.35    1.85
  -4   6   8   26.45    1.89
  -4   6   8   26.13    1.84
   4   6  -8   22.92    2.66
   4  -6  -8   24.97    2.81
   4   6  -8   29.12    2.00
   4   6  -8   26.81    1.65
  -4   6   8   29.54    1.77
  -4   6   7    1.34    1.29
   4  -6  -7    1.37    0.84
   4   6  -7    1.07    0.75
   4   6  -7    2.00    0.73
   4   6  -7    1.01    0.57
   4   6  -7    1.59    0.54
  -4   6   7    1.99    0.55
  -4   6   6   13.23    2.10
   4   6  -6   13.94    1.86
   4  -6  -6   14.48    1.95
   4   6  -6   15.39    1.35
   4   6  -6   14.60    1.22
   4   6  -6   15.39    1.15
  -4   6   6   16.27    1.24
   4   6  -5   71.88    3.35
   4   6  -5   64.71    3.21
  -4   6   5   73.35    4.83
   4   6  -5   60.66    4.30
   4  -6  -5   65.99    4.45
   4   6  -5   64.02    3.48
   4   6  -4  148.78    7.96
   4  -6  -4  163.12    8.14
   4   6  -3    2.07    0.82
   4  -6  -3    1.48    0.77
   4   6  -2    7.39    1.23
   4  -6  -2    9.92    1.39
   4   6  -2    8.81    1.05
   4   6  -1  954.97   36.75
   4   6  -1  886.50   37.70
   4  -6  -1  898.51   37.74
  -4  -6   1  939.93   37.89
  -4   6   1  861.35   37.68
   4   6   0   36.73    2.14
  -4  -6   0   31.28    2.70
  -4   6   0   35.45    2.79
   4   6   0   32.58    1.74
   4   6   1  177.14    7.54
  -4  -6  -1  178.49    8.66
  -4   6  -1  176.99    8.63
  -4   6  -1  160.17    8.16
   4   6   1  165.98    7.09
  -4  -6  -2  417.89   18.53
  -4   6  -2  394.58   18.37
  -4   6  -2  438.81   18.35
   4   6   2  417.92   17.19
   4   6   2  420.36   16.86
  -4   6  -3   39.86    3.12
  -4  -6  -3   35.40    3.11
  -4   6  -3   35.08    3.10
   4   6   3   36.86    2.32
   4   6   3   40.68    2.00
   4   6   3   40.05    2.29
  -4   6  -4   12.53    1.80
   4   6   4   11.65    1.23
  -4   6  -4   14.23    1.16
   4   6   4   11.99    1.20
  -4   6  -5  280.04   13.11
  -4   6  -5  269.86   11.52
   4   6   5  278.51   11.71
   4   6   5  266.21   11.63
  -4   6  -5  277.91   11.43
   4   6   5  266.22   11.60
  -4   6  -6   26.13    2.80
  -4   6  -6   27.22    1.68
   4   6   6   21.84    1.74
  -4   6  -6   24.62    3.21
   4   6   6   21.05    1.71
  -4   6  -7  107.06    7.54
  -4   6  -7  119.27    5.17
   4   6   7  108.19    5.39
  -4   6  -7  110.15    6.90
   4   6   7  104.49    5.34
  -4   6  -8  268.58   13.92
   4   6   8  240.34   10.99
  -4   6  -8  274.24   10.71
  -4   6  -8  244.54   12.84
   4   6   8  232.44   10.91
  -4   6  -9  445.84   21.33
  -4   6  -9  419.20   21.81
  -4   6  -9  465.73   18.68
  -4   6 -10  142.30    9.77
  -4   6 -10  167.46    7.01
  -4  -6 -10  155.15    8.42
  -4   6 -10  144.82    8.22
  -4   6 -10  148.99    9.43
   4   6  10  156.68    7.42
  -4  -6 -11   67.35    4.75
  -4   6 -11   66.05    4.65
  -4   6 -11   58.13    5.47
   4   6  11   63.15    3.69
   4   6  11   71.37    3.86
  -4   6 -11   61.38    5.74
  -4   6 -12   23.89    2.63
  -4   6 -12   18.88    3.13
  -4   6 -12   24.43    3.54
   4   6  12   23.86    1.94
   4   6  12   21.86    1.95
  -4   6 -13  165.10   11.32
  -4   6 -13  175.03    9.83
  -4   6 -13  191.52   11.57
   4   6  13  194.98    8.83
   4   6  13  199.54    8.77
   4  -6  14   49.22    4.89
  -4   6 -14   43.68    4.92
  -4   6 -14   40.41    4.76
   4   6  14   50.54    3.04
   4   6  14   47.58    3.05
  -4   6 -15   22.29    3.43
   4  -6  15   20.66    3.10
   4   6  15   20.34    1.82
   4   6  15   21.08    1.87
  -4   6 -15   17.22    2.99
   4   6  16    0.53    0.69
   4   6  16    0.39    0.68
   4   6  16   -0.50    0.69
   4   6  17   20.41    1.66
   4   6  17   14.66    1.54
   4   6  18   49.97    2.85
   4   6  18   46.52    2.87
   4   6  19    7.59    1.00
   4   6  19    5.99    0.98
   4   6  20  146.32    6.23
  -4   6 -20  129.25    6.05
   4   6  20  144.70    6.31
   4   6  21    0.51    0.50
   4   6  21    0.06    0.43
   4   6  22   11.92    0.96
   4   6  22   10.12    0.90
   4   6  22   10.73    0.85
   4   6  23    6.07    0.59
   4   6  23    6.21    0.58
  -4   7  24  114.25    4.80
  -4   7  23    8.79    0.76
  -4   7  22   14.65    1.11
  -4   7  21   13.69    1.15
   4   7 -21   13.33    1.17
  -4   7  20    4.93    0.84
   4   7 -20    5.12    0.83
   4   7 -19   20.68    1.71
  -4   7  19   20.18    1.59
  -4   7  19   23.94    1.66
  -4   7  18   13.69    1.34
   4   7 -18   10.71    1.33
   4   7 -17   12.20    1.46
   4   7 -17   12.38    1.39
   4   7 -17   14.33    1.26
  -4   7  17   15.91    1.44
  -4   7  17   16.17    1.42
   4   7 -16    5.22    1.08
   4   7 -16    5.84    1.07
   4   7 -16    9.08    1.03
  -4   7  16    6.58    1.12
  -4   7  16    5.93    1.02
  -4   7  15   12.10    1.36
   4   7 -15   16.55    2.89
   4   7 -15   12.94    1.45
   4   7 -15   12.94    1.28
  -4   7  15   14.89    1.46
   4   7 -15   12.48    1.41
   4   7 -14   12.33    1.39
  -4   7  14   13.80    1.43
  -4   7  14   15.22    2.82
   4   7 -14   12.77    1.51
   4   7 -14   13.06    1.28
  -4   7  14   12.96    1.40
   4   7 -14   11.54    2.47
  -4   7  13   27.81    2.09
  -4   7  13   30.25    4.02
   4   7 -13   33.51    2.36
  -4   7  13   27.44    2.08
   4   7 -13   30.14    1.99
   4   7 -13   30.41    2.19
  -4   7  12   21.84    1.84
  -4   7  12   23.00    1.92
  -4   7  12   23.49    3.53
   4   7 -12   28.82    2.12
   4   7 -12   25.01    1.76
  -4   7  12   24.10    1.88
   4   7 -12   20.72    1.82
  -4   7  11  106.97    5.30
  -4   7  11  105.17    7.71
   4   7 -11  103.22    5.37
   4   7 -11  104.65    5.04
   4   7 -11  112.04    4.96
   4   7 -11  102.79    5.18
   4   7 -10   27.93    2.04
  -4   7  10   28.20    2.13
  -4   7  10   34.76    4.04
   4   7 -10   29.22    2.22
   4   7 -10   33.89    2.06
   4   7 -10   31.87    1.90
  -4   7  10   28.70    1.92
  -4   7   9  165.75    7.44
   4   7  -9  177.79    7.91
  -4   7   9  174.90    7.80
   4   7  -9  173.35    7.56
   4   7  -9  169.75    7.40
   4   7  -9  164.76    7.62
  -4   7   8    3.20    0.66
  -4   7   8    3.35    0.83
  -4   7   8    3.58    0.84
   4   7  -8    6.18    0.98
   4   7  -8    3.72    0.84
   4   7  -8    3.32    0.71
   4   7  -8    3.72    0.77
  -4   7   7  229.44    9.73
   4   7  -7  235.19    9.83
  -4   7   7  233.21    9.98
   4   7  -7  231.09   10.12
   4   7  -7  228.89    9.68
   4   7  -7  217.45    9.85
   4   7  -6    1.74    0.65
  -4   7   6    1.31    0.51
  -4   7   6    1.55    0.70
   4   7  -6    1.22    0.57
   4   7  -6    0.91    0.55
   4   7  -5   65.91    3.29
   4   7  -5   66.73    3.27
  -4   7   5   65.19    3.37
  -4   7   5   61.87    3.18
   4   7  -5   58.12    3.25
   4   7  -4    8.04    0.98
   4   7  -4   10.36    1.05
   4   7  -4    9.67    1.01
  -4   7   4   10.13    1.09
   4   7  -4    9.99    1.17
   4   7  -4    9.16    0.98
  -4   7   4   11.84    1.25
  -4   7   4    8.64    0.92
   4   7  -3  275.70   11.40
   4   7  -3  265.23   11.35
  -4   7   3  265.85   11.45
   4   7  -3  271.80   11.57
  -4   7   3  280.27   11.59
   4   7  -3  262.55   11.24
  -4   7   3  273.16   11.34
   4   7  -2    1.50    0.50
   4   7  -2   -0.10    0.62
   4   7  -2   -0.08    0.47
   4   7  -2    0.14    0.51
  -4   7   2    0.48    0.59
  -4   7   2    0.54    0.44
   4   7  -1  402.91   17.03
   4   7  -1  433.98   17.21
   4   7  -1  411.39   17.02
  -4   7   1  413.02   17.14
  -4   7   1  413.57   16.97
   4   7   0   30.40    1.87
   4   7   0   33.00    2.01
   4   7   0   26.59    1.82
   4   7   0   35.81    2.08
  -4   7   0   26.51    1.92
  -4   7   0   26.63    1.80
   4   7   1    8.65    1.03
   4   7   1    8.89    0.96
   4   7   1    9.00    0.97
   4   7   1    9.00    1.08
   4   7   1    9.49    1.08
  -4   7  -1    9.26    1.06
  -4   7  -1    8.80    0.96
  -4   7  -2   29.35    1.98
   4   7   2   34.48    2.09
  -4   7  -2   29.16    2.71
   4   7   2   35.16    2.19
  -4   7  -2   34.97    2.15
   4   7   2   32.90    2.09
   4   7   2   36.50    2.21
  -4   7  -3    5.33    0.77
   4   7   3    7.48    0.93
  -4   7  -3    6.24    0.87
  -4   7  -3    5.54    1.26
   4   7   3    7.27    1.03
  -4   7  -3    4.75    0.84
   4   7   3    4.84    0.83
   4   7   3    6.37    0.90
   4   7   4    5.81    1.02
  -4   7  -4    4.96    1.23
  -4   7  -4    4.01    0.72
   4   7   4    4.30    0.82
   4   7   4    4.78    0.86
  -4   7  -4    4.05    0.83
   4   7   4    5.82    0.82
   4   7   5   50.93    2.92
  -4   7  -5   41.68    3.72
  -4   7  -5   40.84    2.57
   4   7   5   48.74    2.80
   4   7   5   48.09    2.83
  -4   7  -5   53.70    2.71
   4   7   5   44.72    2.73
  -4   7  -6  132.77    8.06
  -4   7  -6  134.11    6.42
   4   7   6  144.66    6.65
   4   7   6  143.58    6.63
   4   7   6  139.50    6.67
  -4   7  -6  151.91    6.45
  -4   7  -7  207.28   10.87
  -4   7  -7  202.62    8.67
  -4   7  -7  192.36    8.74
   4   7   7  198.25    8.96
   4   7   7  192.24    8.92
   4   7   7  212.36    9.07
  -4   7  -8  207.88   12.44
  -4   7  -8  232.07   11.97
   4   7   8  218.48    9.84
   4   7   8  208.88    9.73
   4   7   8  214.99    9.81
  -4   7  -8  229.59    9.46
  -4   7  -9   27.49    3.37
  -4   7  -9   21.95    3.36
   4   7   9   21.65    1.94
   4   7   9   27.36    2.15
  -4   7  -9   28.85    1.84
  -4   7 -10   13.70    2.44
  -4   7 -10   11.87    2.54
   4   7  10   14.77    1.50
   4   7  10   11.36    1.51
  -4   7 -11   43.05    4.77
   4   7  11   40.14    2.75
  -4   7 -11   37.46    4.31
   4   7  11   38.12    2.77
  -4   7 -12   55.43    5.64
  -4   7 -12   56.24    5.48
   4   7  12   57.24    3.61
   4   7  12   65.43    3.70
  -4   7 -13   33.91    4.13
   4   7  13   36.48    2.59
  -4   7 -13   30.26    4.13
   4   7  13   37.84    2.55
   4   7  13   35.71    2.66
   4   7  13   36.46    2.62
  -4   7 -14   28.28    3.86
   4   7  14   32.68    2.35
   4  -7  14   31.02    3.77
   4   7  14   28.87    2.25
   4   7  14   28.20    2.34
   4   7  14   32.73    2.40
  -4   7 -14   34.64    4.34
   4   7  15   -0.13    0.76
   4   7  15    1.52    0.83
   4   7  15    0.43    0.82
   4   7  15    1.15    0.77
   4   7  16   25.92    2.06
   4   7  16   25.34    2.04
   4   7  16   26.57    1.98
   4   7  17   44.92    2.71
   4   7  17   42.37    2.70
   4   7  17   38.77    2.50
   4   7  18   17.83    1.58
   4   7  18   20.53    1.64
   4   7  18   18.87    1.49
   4   7  19   98.27    4.62
   4   7  19   97.36    4.66
   4   7  19   93.74    4.49
   4   7  20   31.28    1.87
   4   7  20   29.76    1.88
   4   7  20   30.77    1.78
   4   7  21   51.87    2.54
   4   7  21   49.34    2.57
   4   7  22    9.75    0.79
   4   7  22    9.10    0.74
  -4   8  23    6.11    0.58
  -4   8  22   33.32    1.79
  -4   8  21    1.27    0.53
   4   8 -21    0.69    0.43
  -4   8  20   10.05    0.99
   4   8 -20    7.89    0.97
  -4   8  19   16.24    1.27
   4   8 -19   12.09    1.29
   4   8 -18    3.03    0.87
  -4   8  18    3.02    0.80
  -4   8  18    4.69    0.88
   4   8 -17    0.51    0.77
  -4   8  17    0.41    0.70
  -4   8  17    0.46    0.71
   4   8 -16  159.12    7.54
   4   8 -16  147.98    7.34
  -4   8  16  164.41    7.32
  -4   8  16  165.46    7.24
   4   8 -15    0.29    0.82
   4   8 -15    0.26    0.72
   4   8 -15   -0.09    0.68
  -4   8  15   -0.57    0.75
  -4   8  15    0.43    0.76
   4   8 -14   15.24    1.62
   4   8 -14   12.90    1.48
   4   8 -14   15.56    1.41
  -4   8  14   16.11    1.57
  -4   8  14   14.03    1.51
  -4   8  13    0.23    0.83
  -4   8  13    0.12    0.82
   4   8 -13    0.15    0.84
   4   8 -13    0.09    0.75
   4   8 -13    0.65    0.70
   4   8 -12  195.28    9.19
   4   8 -12  191.47    8.97
   4   8 -12  208.65    8.81
  -4   8  12  204.11    9.01
  -4   8  12  199.55    8.98
  -4   8  12  196.71    9.06
  -4   8  11    3.27    1.01
  -4   8  11    3.40    0.90
   4   8 -11    4.14    1.05
   4   8 -11    4.11    0.97
   4   8 -11    4.88    0.99
   4   8 -10  119.13    5.98
  -4   8  10  120.89    5.87
   4   8 -10  121.93    5.65
   4   8 -10  114.79    5.47
   4   8 -10  122.43    5.79
  -4   8   9   66.81    3.31
   4   8  -9   67.31    3.76
   4   8  -9   65.55    3.47
   4   8  -9   61.69    3.27
   4   8  -9   60.43    3.51
  -4   8   9   65.99    3.67
  -4   8   9   66.95    3.67
  -4   8   8  150.61    6.66
  -4   8   8  150.27    7.02
  -4   8   8  152.87    7.00
   4   8  -8  146.59    6.80
   4   8  -8  149.82    6.67
   4   8  -8  152.23    6.95
  -4   8   7   63.19    3.55
  -4   8   7   62.14    3.50
   4   8  -7   66.38    3.38
  -4   8   7   61.21    3.20
   4   8  -7   67.26    3.49
  -4   8   6  216.22    8.94
   4   8  -6  216.99    9.09
  -4   8   6  208.48    9.24
   4   8  -6  206.40    9.07
   4   8  -6  194.18    9.11
  -4   8   5  101.34    4.77
   4   8  -5  103.78    4.90
  -4   8   5  105.92    5.09
   4   8  -5  112.15    5.20
   4   8  -5   97.67    4.88
   4   8  -5  108.60    4.85
   4   8  -5   99.05    4.98
   4   8  -4    6.38    0.99
   4   8  -4    8.72    0.98
   4   8  -4    8.29    0.98
  -4   8   4    8.43    1.12
   4   8  -4    7.21    1.07
   4   8  -4    8.36    0.96
   4   8  -4    6.72    0.97
  -4   8   4    7.93    1.15
  -4   8   4    7.63    0.88
   4   8  -3    4.35    0.84
   4   8  -3    5.41    0.84
   4   8  -3    4.93    0.81
  -4   8   3    5.53    0.95
   4   8  -3    5.17    0.92
   4   8  -3    5.08    0.78
   4   8  -3    5.17    0.83
  -4   8   3    4.45    0.93
  -4   8   3    4.16    0.71
   4   8  -2    1.93    0.57
   4   8  -2    0.27    0.52
   4   8  -2    0.59    0.62
   4   8  -2    0.21    0.62
   4   8  -2    1.37    0.57
   4   8  -2    0.47    0.53
  -4   8   2    0.87    0.70
  -4   8   2    0.76    0.50
   4   8  -1   46.38    2.61
   4   8  -1   47.35    2.64
   4   8  -1   43.95    2.68
   4   8  -1   50.28    2.79
   4   8  -1   46.42    2.51
  -4   8   1   47.89    2.79
   4   8  -1   47.11    2.52
  -4   8   1   45.14    2.51
   4   8   0   71.56    3.68
   4   8   0   72.58    3.71
   4   8   0   79.25    3.88
   4   8   0   78.92    3.88
   4   8   0   71.67    3.56
   4   8   0   72.68    3.52
  -4   8   0   72.50    3.84
  -4   8   0   71.12    3.59
   4   8   1    2.06    0.64
   4   8   1    3.64    0.72
  -4   8  -1    1.85    0.70
   4   8   1    2.37    0.68
   4   8   1    3.31    0.85
   4   8   1    4.14    0.80
   4   8   1    3.93    0.68
   4   8   1    3.05    0.62
  -4   8  -1    2.09    0.73
  -4   8  -1    2.23    0.58
  -4   8  -2   97.75    4.65
   4   8   2   96.04    4.70
   4   8   2   98.43    4.73
   4   8   2   94.78    4.65
   4   8   2   94.81    4.76
   4   8   2   99.58    4.36
  -4   8  -2   93.50    4.72
   4   8   2   94.92    4.42
  -4   8  -2   95.37    4.55
  -4   8  -3    6.11    0.93
   4   8   3    3.93    0.83
   4   8   3    5.14    0.90
   4   8   3    4.35    0.96
  -4   8  -3    4.72    0.90
   4   8   3    5.86    0.74
  -4   8  -3    5.11    0.76
  -4   8  -4  192.52    8.40
  -4   8  -4  201.73    8.50
  -4   8  -4  185.47   10.02
   4   8   4  194.89    8.72
  -4   8  -4  189.71    8.58
   4   8   4  190.01    8.16
   4   8   4  191.71    8.57
   4   8   4  196.85    8.66
   4   8   5   40.88    2.63
  -4   8  -5   37.64    3.55
  -4   8  -5   37.99    2.32
   4   8   5   37.46    2.52
   4   8   5   42.65    2.57
  -4   8  -5   39.82    2.39
  -4   8  -6   15.61    2.31
  -4   8  -6   16.98    1.41
   4   8   6   15.88    1.60
   4   8   6   16.74    1.56
  -4   8  -6   19.85    1.55
  -4   8  -7   23.56    2.92
  -4   8  -7   25.20    1.78
   4   8   7   23.15    1.95
   4   8   7   25.36    2.04
   4   8   7   20.93    1.85
  -4   8  -7   29.53    1.88
  -4   8  -8  407.65   19.98
  -4   8  -8  412.55   17.47
   4   8   8  420.45   17.81
   4   8   8  411.45   17.78
   4   8   8  429.52   17.90
   4   8   8  434.13   17.87
  -4   8  -8  430.92   17.46
  -4   8  -9  222.79   12.00
  -4   8  -9  215.90    9.32
   4   8   9  202.54    9.60
   4   8   9  209.02    9.59
   4   8   9  215.98    9.73
   4   8   9  209.98    9.64
  -4   8  -9  218.03    9.28
  -4   8 -10  128.37    8.46
   4   8  10  123.36    6.20
  -4   8 -10  121.66    5.87
   4   8  10  125.05    6.23
   4   8  10  126.79    6.19
   4   8  10  131.43    6.34
  -4   8 -11   10.04    2.25
   4   8  11   11.02    1.39
   4   8  11   13.70    1.57
  -4   8 -11   13.42    1.29
  -4   8 -11    9.34    2.37
   4   8  11   10.62    1.42
   4   8  11   12.50    1.57
  -4   8 -12   57.76    5.62
   4   8  12   65.58    3.85
   4   8  12   73.08    3.99
   4   8  12   74.14    4.03
  -4   8 -12   61.50    3.52
  -4   8 -12   70.97    6.40
   4   8  13    0.13    0.75
  -4   8 -13    0.63    0.59
   4   8  13    1.01    0.76
   4   8  14   10.13    1.37
   4   8  14    8.74    1.20
   4   8  15   -0.25    0.73
   4   8  15    0.11    0.62
   4   8  16    1.60    0.74
   4   8  16    0.71    0.68
   4   8  17   -0.20    0.63
   4   8  17    1.30    0.75
   4   8  17    0.71    0.57
   4   8  18   14.18    1.26
   4   8  18   14.43    1.33
   4   8  18   15.53    1.23
   4   8  19   74.09    3.52
   4   8  19   76.00    3.63
   4   8  19   69.22    3.41
   4   8  20   55.52    2.70
   4   8  20   50.13    2.55
   4   8  21   -0.05    0.34
   4   8  22   27.62    1.40
  -4   9  22   11.62    0.84
  -4   9  21   -0.05    0.43
  -4   9  20    1.87    0.56
   4   9 -20    1.05    0.52
  -4   9  19    0.92    0.59
   4   9 -19   -0.09    0.54
   4   9 -18    6.51    0.99
  -4   9  18    9.40    1.01
  -4   9  18    8.49    1.03
   4   9 -17   19.53    1.73
  -4   9  17   19.01    1.56
  -4   9  17   21.01    1.54
  -4   9  17   20.07    1.53
   4   9 -16    6.47    1.09
   4   9 -16    6.47    1.06
  -4   9  16    7.22    1.07
  -4   9  16    7.04    1.01
   4   9 -15    8.30    1.28
   4   9 -15    6.92    1.13
  -4   9  15    9.86    1.22
  -4   9  15    9.76    1.21
   4   9 -14   85.72    4.49
   4   9 -14   72.28    4.19
   4   9 -14   80.62    4.01
  -4   9  14   83.85    4.22
  -4   9  14   76.81    4.12
  -4   9  13    4.87    1.09
  -4   9  13    4.09    0.99
   4   9 -13    5.70    1.19
   4   9 -13    6.25    1.03
   4   9 -13    2.21    0.93
  -4   9  12    2.75    1.00
  -4   9  12    6.87    1.22
  -4   9  12    3.33    0.95
   4   9 -12    3.91    1.02
   4   9 -12    2.59    0.90
   4   9 -12    3.50    0.92
   4   9 -11   25.30    2.21
  -4   9  11   32.44    2.29
   4   9 -11   28.94    2.17
   4   9 -11   28.83    2.04
  -4   9  11   26.68    2.10
  -4   9  10   25.43    2.04
   4   9 -10   24.09    1.96
   4   9 -10   22.20    1.84
  -4   9   9    2.16    0.90
   4   9  -9    2.31    0.80
   4   9  -9    2.71    0.92
   4   9  -8  192.27    8.68
  -4   9   8  183.64    8.71
  -4   9   8  200.99    8.77
  -4   9   7   12.83    1.43
  -4   9   7   11.41    1.44
   4   9  -7   12.69    1.46
  -4   9   7   10.91    1.05
   4   9  -7   12.33    1.38
  -4   9   6    3.23    0.65
   4   9  -6    5.65    0.93
  -4   9   6    4.51    1.03
   4   9  -6    5.24    1.09
   4   9  -6    6.37    0.99
   4   9  -6    2.89    0.80
   4   9  -6    3.87    0.84
  -4   9   5    3.69    0.67
   4   9  -5    5.29    0.92
  -4   9   5    5.72    1.07
   4   9  -5    5.19    0.99
   4   9  -5    4.81    0.94
   4   9  -5    6.23    0.90
   4   9  -5    5.27    0.99
  -4   9   4   20.98    1.50
   4   9  -4   26.46    1.75
  -4   9   4   24.47    1.89
   4   9  -4   21.12    1.77
   4   9  -4   23.84    1.73
   4   9  -4   21.95    1.61
   4   9  -4   24.85    1.86
   4   9  -3   17.32    1.59
   4   9  -3   22.01    1.57
   4   9  -3   20.13    1.56
  -4   9   3   17.39    1.66
   4   9  -3   20.14    1.71
   4   9  -3   19.06    1.51
  -4   9   3   19.80    1.77
   4   9  -3   21.69    1.52
  -4   9   3   18.96    1.38
   4   9  -2   67.74    3.87
   4   9  -2   79.46    3.83
  -4   9   2   76.27    3.94
   4   9  -2   74.50    3.81
  -4   9   2   77.73    4.02
   4   9  -2   79.22    4.02
   4   9  -2   73.86    3.72
  -4   9   2   74.65    4.03
   4   9  -2   77.76    3.72
  -4   9   2   72.61    3.62
   4   9  -1   50.11    2.70
   4   9  -1   44.25    2.67
   4   9  -1   46.59    2.78
   4   9  -1   46.89    2.83
   4   9  -1   48.27    2.58
  -4   9   1   52.12    2.97
   4   9  -1   45.79    2.55
  -4   9   1   45.74    2.51
   4   9   0   52.87    2.89
   4   9   0   55.42    3.04
   4   9   0   49.33    2.69
  -4   9   0   59.91    3.19
   4   9   0   51.50    2.73
  -4   9   0   50.48    2.69
   4   9   0   48.82    3.01
   4   9   1  165.59    7.43
   4   9   1  166.75    7.61
   4   9   1  170.34    7.17
  -4   9  -1  171.15    7.66
   4   9   1  168.16    7.22
  -4   9  -1  156.75    7.19
  -4   9  -2  165.16    7.23
   4   9   2  163.16    7.19
   4   9   2  155.24    7.19
   4   9   2  167.39    7.42
   4   9   2  157.45    6.81
  -4   9  -2  161.83    7.35
   4   9   2  155.25    6.87
  -4   9  -2  152.01    6.92
  -4   9  -3  293.12   12.02
   4   9   3  276.62   12.02
   4   9   3  280.68   11.99
   4   9   3  287.28   12.20
  -4   9  -3  281.68   12.11
   4   9   3  280.86   11.60
  -4   9  -3  267.58   11.70
  -4   9  -4   47.91    2.65
   4   9   4   44.09    2.66
   4   9   4   38.48    2.53
   4   9   4   46.71    2.84
  -4   9  -4   40.95    2.60
   4   9   4   42.47    2.20
  -4   9  -4   34.99    2.26
  -4   9  -5    9.18    1.18
   4   9   5    8.65    1.21
   4   9   5    8.12    1.18
   4   9   5    9.55    1.17
   4   9   5    8.66    1.35
  -4   9  -5    8.77    1.16
  -4   9  -5    7.53    0.89
   4   9   6    5.12    0.99
   4   9   6    3.14    0.81
  -4   9  -6    3.66    0.94
  -4   9  -6    2.94    0.63
  -4   9  -6    5.89    1.02
   4   9   6    3.13    0.87
  -4   9  -7   99.17    6.95
  -4   9  -7   97.23    4.92
   4   9   7  111.98    5.43
   4   9   7  115.55    5.40
   4   9   7  110.92    5.42
  -4   9  -7  105.82    5.09
  -4   9  -8   26.09    3.25
  -4   9  -8   23.79    1.76
   4   9   8   28.99    2.21
   4   9   8   26.65    2.10
   4   9   8   29.31    2.20
  -4   9  -8   30.74    2.00
  -4   9  -9   88.76    6.76
  -4   9  -9   92.37    4.54
   4   9   9  103.78    5.15
   4   9   9   96.21    4.98
   4   9   9   95.30    4.98
  -4   9 -10    3.44    1.49
   4   9  10    5.47    1.17
   4   9  10    6.32    1.18
   4   9  11   28.38    2.19
   4   9  11   29.28    2.30
   4   9  11   26.88    2.11
   4   9  12    0.93    0.81
   4   9  12    1.74    0.78
   4   9  12    0.63    0.76
   4   9  13   11.25    1.40
   4   9  13   13.61    1.54
   4   9  13   10.22    1.30
   4   9  14  120.81    5.88
   4   9  14  123.55    6.02
   4   9  14  123.12    5.81
   4   9  15  108.76    5.27
   4   9  15  108.57    5.13
   4   9  15  100.40    4.99
   4   9  16   37.16    2.30
   4   9  16   35.56    2.18
   4   9  16   32.76    2.05
   4   9  17    0.15    0.53
   4   9  17    0.34    0.47
  -4   9 -18   -0.12    0.43
  -4   9 -19   -0.25    0.39
  -4  10  21   31.09    1.58
  -4  10  20    0.83    0.43
   4  10 -19   18.24    1.35
  -4  10  18   62.37    3.09
   4  10 -18   59.84    3.23
  -4  10  17   68.45    3.42
  -4  10  17   68.90    3.34
   4  10 -17   63.86    3.56
  -4  10  16   20.22    1.59
  -4  10  16   22.09    1.58
   4  10 -16   22.25    1.82
  -4  10  15   58.10    3.07
  -4  10  15   56.47    3.11
   4  10 -15   52.30    3.14
   4  10 -15   55.36    3.31
  -4  10  14    1.22    0.81
  -4  10  14    3.46    0.91
   4  10 -14    2.04    0.77
   4  10 -14    1.82    0.87
  -4  10  13    0.11    0.78
  -4  10  13   -0.66    0.85
   4  10 -13   -0.25    0.72
   4  10 -13    0.58    0.79
  -4  10  12   50.53    3.07
  -4  10  12   56.13    3.18
   4  10 -12   49.41    3.09
   4  10 -12   50.70    2.95
  -4  10  12   51.96    3.05
  -4  10  11   73.73    4.10
   4  10 -11   73.72    3.92
  -4  10  11   80.20    4.08
   4  10 -11   73.31    4.07
  -4  10  10    0.71    0.76
  -4  10  10    0.27    0.61
  -4  10  10    0.76    0.93
   4  10 -10   -0.42    0.83
   4  10 -10    0.76    0.70
   4  10  -9   47.35    3.06
  -4  10   9   48.27    3.04
  -4  10   9   49.54    2.76
   4  10  -9   46.42    2.96
   4  10  -8    5.03    1.05
  -4  10   8    3.71    1.06
  -4  10   8    4.73    1.11
  -4  10   8    2.06    0.77
   4  10  -8    3.36    0.95
  -4  10   7   88.21    4.39
  -4  10   7   88.34    4.61
  -4  10   7   85.90    4.55
   4  10  -7   89.82    4.65
   4  10  -7   82.97    4.36
   4  10  -7   83.82    4.48
  -4  10   6  400.56   16.68
  -4  10   6  388.09   16.81
  -4  10   6  393.82   16.81
   4  10  -6  409.45   16.89
   4  10  -6  403.23   16.61
   4  10  -6  392.51   16.76
  -4  10   5    0.11    0.86
   4  10  -5    0.49    0.64
  -4  10   5    0.37    0.82
   4  10  -5    0.64    0.77
   4  10  -5    1.10    0.80
   4  10  -5    1.61    0.81
   4  10  -5    0.60    0.79
   4  10  -4  151.62    6.93
  -4  10   4  151.02    7.06
  -4  10   4  158.70    7.19
   4  10  -4  150.64    7.13
   4  10  -4  152.21    6.90
   4  10  -4  153.35    6.84
   4  10  -4  151.31    7.11
  -4  10   3   43.69    2.75
  -4  10   3   41.13    2.74
   4  10  -3   43.47    2.76
   4  10  -3   47.39    2.62
  -4  10   3   46.86    2.92
   4  10  -3   44.99    2.55
   4  10  -3   44.86    2.79
   4  10  -2  231.22   10.06
  -4  10   2  232.93   10.28
  -4  10   2  224.59   10.32
   4  10  -2  244.86   10.33
   4  10  -2  234.23   10.01
  -4  10   2  239.36   10.44
   4  10  -2  232.03    9.98
   4  10  -2  237.66   10.35
   4  10  -1  152.47    6.91
  -4  10   1  166.71    7.18
   4  10  -1  160.88    7.12
  -4  10   1  148.39    7.14
   4  10  -1  150.15    6.77
  -4  10   1  153.85    7.22
   4  10  -1  151.37    6.77
   4  10  -1  148.11    7.14
   4  10   0   18.97    1.45
   4  10   0   18.40    1.37
  -4  10   0   19.18    1.73
   4  10   0   15.95    1.31
   4  10   0   14.94    1.61
   4  10   0   16.26    1.49
   4  10   1   13.79    1.29
   4  10   1   11.37    1.07
   4  10   1   13.36    1.12
  -4  10  -1   12.62    1.48
   4  10   1   11.36    1.43
   4  10   2   44.18    2.55
  -4  10  -2   40.24    2.70
   4  10   2   40.59    2.23
   4  10   2   42.54    2.77
   4  10   2   40.07    2.56
   4  10   3    1.57    0.68
  -4  10  -3    1.48    0.74
   4  10   3    1.87    0.53
   4  10   3    0.13    0.83
  -4  10  -3    0.84    0.78
   4  10   3    1.48    0.83
   4  10   4    3.52    0.82
   4  10   4    2.82    0.81
[truncated: 11,781,311 more chars]
